# Supplementary material for: Determining Plasma Protein Variation Parameters as a Prerequisite for Biomarker Studies—A TMT-Based LC-MSMS Proteome Investigation
Source: Proteomes. 2021 Dec 1;9(4):47. doi: 10.3390/proteomes9040047 (PMC8707687; doi:10.3390/proteomes9040047)
Supplement: Supplementary file 1 [file proteomes-09-00047-s001.zip]

Archive with 1 entries (1 files):
- proteomes-1424812-supplementary.xlsx
