# Supplementary material for: Determining Plasma Protein Variation Parameters as a Prerequisite for Biomarker Studies—A TMT-Based LC-MSMS Proteome Investigation
Source: Proteomes. 2021 Dec 1;9(4):47. doi: 10.3390/proteomes9040047 (PMC8707687; doi:10.3390/proteomes9040047)
Supplement: Supplementary file 1 [file proteomes-09-00047-s001.zip › proteomes-1424812-supplementary.xlsx]

## Sheet: Table legend
Supplementary table 1
Table 1A summarizes relative abundances of proteins analyzed in douplet plasma samples from 42 patients with varying LDL plasma concentrations applying a 10-plex TMT proteomic setup as described in the methods section. Data are relative to an internal control sample (a pool of all 42 plasma samples) tagged with mass tag 126. Table 1B summarizes means of the relative abundances of the duplicate de…

## Sheet: 1A Proteome data
										Patient ID	1435	1435	167	167	20251	20251	40252	40252	3096	3096	40954	40954	40907	40907	20510	20510	20585	20585	30205	30205	1734	1734	41026	41026	40908	40908	20770	20770	21625	21625	40757	40757	2267	2267	21252	21252	40725	40725	21366
Uniprot accession Number	Description	Coverage [%]	# Peptides	# PSMs	# Unique Peptides	# AAs	MW [kDa]	calc. pI	Score Sequest HT: A2 Sequest HT	# Peptides (by Search Engine): A2 Sequest HT	Abundance Ratio: (F1, 127N) / (F1, 126)	Abundance Ratio: (F1, 127C) / (F1, 126)	Abundance Ratio: (F1, 128N) / (F1, 126)	Abundance Ratio: (F1, 128C) / (F1, 126)	Abundance Ratio: (F1, 129N) / (F1, 126)	Abundance Ratio: (F1, 129C) / (F1, 126)	Abundance Ratio: (F1, 130N) / (F1, 126)	Abundance Ratio: (F1, 130C) / (F1, 126)	Abundance Ratio: (F2, 127N) / (F2, 126)	Abundance Ratio: (F2, 127C) / (F2, 126)	Abundance Ratio: (F2, 128N) / (F2, 126)	Abundance Ratio: (F2, 128C) / (F2, 126)	Abundance Ratio: (F2, 129N) / (F2, 126)	Abundance Ratio: (F2, 129C) / (F2, 126)	Abundance Ratio: (F2, 130N) / (F2, 126)	Abundance Ratio: (F2, 130C) / (F2, 126)	Abundance Ratio: (F3, 127N) / (F3, 126)	Abundance Ratio: (F3, 127C) / (F3, 126)	Abundance Ratio: (F3, 128N) / (F3, 126)	Abundance Ratio: (F3, 128C) / (F3, 126)	Abundance Ratio: (F3, 129N) / (F3, 126)	Abundance Ratio: (F3, 129C) / (F3, 126)	Abundance Ratio: (F3, 130N) / (F3, 126)	Abundance Ratio: (F3, 130C) / (F3, 126)	Abundance Ratio: (F4, 127N) / (F4, 126)	Abundance Ratio: (F4, 127C) / (F4, 126)	Abundance Ratio: (F4, 128N) / (F4, 126)	Abundance Ratio: (F4, 128C) / (F4, 126)	Abundance Ratio: (F4, 129N) / (F4, 126)	Abundance Ratio: (F4, 129C) / (F4, 126)	Abundance Ratio: (F4, 130N) / (F4, 126)	Abundance Ratio: (F4, 130C) / (F4, 126)	Abundance Ratio: (F5, 127N) / (F5, 126)	Abundance Ratio: (F5, 127C) / (F5, 126)	Abundance Ratio: (F5, 128N) / (F5, 126)	Abundance Ratio: (F5, 128C) / (F5, 126)	Abundance Ratio: (F5, 129N) / (F5, 126)	Abundance Ratio: (F5, 129C) / (F5, 126)	Abundance Ratio: (F5, 130N) / (F5, 126)
P04114	Apolipoprotein B-100 OS=Homo sapiens OX=9606 GN=APOB PE=1 SV=2	52	237	3859	237	4563	515.3	7.05	12840	237	1.198	1.213	1.11	1.126	1.036	1.069	1.193	1.265	1.151	1.135	0.772	0.804	0.732	0.767	1.144	1.186	1.235	1.242	1.161	1.205	1.11	1.154	1.209	1.257	1.069	1.059	1.036	1.059	1.037	1.087	0.851	0.856	1.257	1.263	0.564	0.561	0.73	0.766	1.149
P01024	Complement C3 OS=Homo sapiens OX=9606 GN=C3 PE=1 SV=2	72	118	4276	118	1663	187	6.4	15366.2	118	0.938	0.972	0.924	0.933	1.02	1.044	1.002	1.01	0.961	0.954	1.083	1.079	1.016	1.077	0.933	0.968	0.89	0.906	1.038	1.028	1.146	1.189	1.048	1.021	0.982	1.001	0.918	0.932	0.688	0.731	1.2	1.222	1.078	1.086	0.941	0.98	1.116	1.183	0.946
P02768	Serum albumin OS=Homo sapiens OX=9606 GN=ALB PE=1 SV=2	93	93	16468	93	609	69.3	6.28	56874.2	93	1.066	1.074	1.003	1.001	0.992	0.956	1.095	1.062	1.068	1.075	1.027	1.065	1.148	1.116	1.033	1.028	1.042	1.041	0.988	1.006	1.123	1.054	1.033	1.067	1.102	1.09	1.035	1.032	1.117	1.074	1.063	1.012	0.931	0.922	0.914	0.929	1.071	0.991	1.023
P01023	Alpha-2-macroglobulin OS=Homo sapiens OX=9606 GN=A2M PE=1 SV=3	60	74	2694	67	1474	163.2	6.46	9342.72	74	1.014	1.066	1.02	1.039	0.966	0.951	1.311	1.042	0.939	0.941	0.906	0.926	1.286	1.328	1.003	1.029	0.792	0.821	0.828	0.825	0.768	0.778	0.943	0.886	1.032	1.049	1.207	1.094	0.893	0.908	0.887	0.887	0.936	0.961	0.925	0.97	0.89	0.914	1.078
P02787	Serotransferrin OS=Homo sapiens OX=9606 GN=TF PE=1 SV=3	76	64	3449	64	698	77	7.12	11729.9	64	0.905	0.938	1.025	1.025	0.937	0.908	1.042	1.069	0.846	0.853	1.173	1.109	0.888	0.839	1.084	0.948	0.859	0.867	0.883	0.836	1.007	0.882	0.931	0.856	1.019	1.031	0.96	0.953	0.927	0.92	1.021	0.976	0.912	0.95	0.889	0.873	0.711	0.704	0.873
P08603	Complement factor H OS=Homo sapiens OX=9606 GN=CFH PE=1 SV=4	54	58	1094	51	1231	139	6.61	3652.15	58	1.124	1.098	1.013	0.997	1.182	1.259	0.98	1.032	0.922	0.922	1.16	1.139	1.111	1.168	0.932	0.958	0.918	0.923	1	0.973	1.104	1.139	1.098	1.04	1.003	1.02	0.936	0.934	0.983	1.002	1.101	1.129	1.166	1.133	1.114	1.145	1.096	1.178	0.994
P02671	Fibrinogen alpha chain OS=Homo sapiens OX=9606 GN=FGA PE=1 SV=2	46	48	2166	48	866	94.9	6.01	6808.54	48	0.706	0.713	0.771	0.776	0.805	0.852	1.075	1.125	0.707	0.712	0.818	0.802	0.855	0.894	0.854	0.861	1.082	1.067	0.828	0.819	0.605	0.635	0.846	0.835	0.76	0.764	1.035	1.047	0.874	0.901	0.868	0.865	0.995	1	1.815	1.713	1.412	1.418	1.141
P01031	Complement C5 OS=Homo sapiens OX=9606 GN=C5 PE=1 SV=4	37	59	586	59	1676	188.2	6.52	1936.38	59	1.023	1.038	0.92	0.96	1.07	1.084	1.047	1.117	0.903	0.908	0.894	0.953	1.01	1.067	1.025	1.091	1.012	1.007	1.028	1.027	1.091	1.148	1.086	1.166	1.047	1.04	1.066	1.076	0.99	1.04	1.051	1.069	1.09	1.083	1.027	1.079	1.185	1.274	1.144
P00450	Ceruloplasmin OS=Homo sapiens OX=9606 GN=CP PE=1 SV=1	48	50	906	50	1065	122.1	5.72	3142.13	50	0.957	1.073	1.065	1.079	0.881	0.885	1.011	0.875	0.799	0.821	0.983	0.937	0.977	1.04	1.06	1.084	0.847	0.867	0.993	0.998	1.136	1.188	1.268	1.234	0.977	0.996	0.944	0.966	0.911	0.962	0.981	1.008	1.009	1.038	0.965	1.03	1.257	1.316	0.932
P02675	Fibrinogen beta chain OS=Homo sapiens OX=9606 GN=FGB PE=1 SV=2	75	42	1485	42	491	55.9	8.27	5069.8	42	0.743	0.767	0.809	0.831	0.711	0.744	1.09	1.145	0.764	0.8	0.863	0.87	0.956	0.993	0.893	0.924	1.001	1.018	0.881	0.882	0.654	0.681	0.88	0.893	0.78	0.804	0.836	0.827	0.978	0.816	1.007	0.735	0.999	1.022	1.622	1.561	1.366	1.349	1.142
P00747	Plasminogen OS=Homo sapiens OX=9606 GN=PLG PE=1 SV=2	65	51	656	51	810	90.5	7.24	2249.93	51	1.018	1.04	0.978	0.988	1.064	1.075	0.921	0.896	1.085	1.047	0.953	1.032	0.9	0.947	1.059	1.092	1.047	1.037	1.016	1.059	1.075	1.134	1.059	1.197	0.966	0.963	0.929	0.959	1.008	1.052	1.093	1.073	1.003	1.041	0.98	1.008	0.952	0.999	0.968
P02751	Fibronectin OS=Homo sapiens OX=9606 GN=FN1 PE=1 SV=4	31	55	410	55	2386	262.5	5.71	1300.1	55	0.716	0.642	0.795	0.799	2.732	2.877	0.831	0.913	0.624	0.627	0.628	0.692	0.658	0.636	0.743	0.724	1.56	1.452	0.707	0.78	0.567	0.592	0.721	0.814	0.693	0.618	0.951	0.969	0.936	1.009	0.675	0.681	0.858	0.867	5.028	4.689	1.071	1.118	1.121
P01009	Alpha-1-antitrypsin OS=Homo sapiens OX=9606 GN=SERPINA1 PE=1 SV=3	57	33	2375	33	418	46.7	5.59	8406.33	33	0.906	0.94	0.882	0.904	0.939	0.959	1.171	0.985	1.024	1.033	1.14	1.084	1.255	1.211	0.808	0.798	0.872	0.876	0.879	0.918	0.938	0.891	0.903	0.849	1.059	1.064	0.976	1.006	0.965	1	0.9	0.881	1.091	1.099	0.979	1.034	1.005	0.994	1.023
P00738	Haptoglobin OS=Homo sapiens OX=9606 GN=HP PE=1 SV=1	70	30	1719	15	406	45.2	6.58	5882.09	30	0.707	0.803	0.928	0.85	0.935	0.901	0.637	0.652	0.959	0.984	0.819	0.823	0.949	0.973	1.072	1.115	0.907	0.921	1.09	1.056	0.931	0.971	1.108	1.074	0.767	0.821	0.788	0.799	1.067	1.013	1.098	1.071	0.945	0.979	0.903	0.985	1.053	0.997	0.876
P00734	Prothrombin OS=Homo sapiens OX=9606 GN=F2 PE=1 SV=2	50	30	534	30	622	70	5.9	2129.6	30	1.134	1.175	1.069	1.069	1.191	1.256	1.091	1.168	1.066	1.051	1.043	1.069	0.895	0.902	0.683	0.677	1.202	1.195	1.097	1.13	1.119	1.213	1.149	1.162	1.069	1.08	1.007	1.018	1.182	1.222	1.076	1.074	0.975	0.998	1.035	1.107	1.121	1.162	1.006
P02647	Apolipoprotein A-I OS=Homo sapiens OX=9606 GN=APOA1 PE=1 SV=1	77	34	1820	34	267	30.8	5.76	5555.64	34	1.371	1.27	1.201	1.15	0.98	0.977	0.962	1.001	1.062	1.054	0.946	0.942	0.913	0.933	1.158	1.188	1.083	1.069	1.053	1.085	1.022	1.019	0.706	0.745	0.936	0.951	1.019	0.977	1.14	0.999	0.907	0.877	0.968	0.97	0.757	0.773	0.897	0.892	0.923
P01042	Kininogen-1 OS=Homo sapiens OX=9606 GN=KNG1 PE=1 SV=2	47	38	629	13	644	71.9	6.81	2272.72	38	1.431	1.325	1.202	1.109	1.232	1.389	1.031	1.105	0.99	0.962	1.182	1.159	0.87	0.931	1.043	1.043	1.156	1.063	1.082	1.068	1.011	1.074	1.256	1.385	1.357	1.249	1.077	1.097	1.099	1.169	1.276	1.291	0.942	0.914	0.998	1.072	0.974	1.076	1.067
P06727	Apolipoprotein A-IV OS=Homo sapiens OX=9606 GN=APOA4 PE=1 SV=3	76	34	697	34	396	45.4	5.38	2494.55	34	0.949	0.973	0.834	0.831	0.926	0.98	0.946	0.977	1.319	1.283	1.396	1.274	0.875	0.914	0.689	0.694	1.092	1.064	0.963	0.996	0.866	0.908	0.919	0.926	1.014	1.033	1.019	1.03	1.543	1.547	1.073	1.077	0.878	0.878	0.924	0.963	1.026	1.101	1.164
P01008	Antithrombin-III OS=Homo sapiens OX=9606 GN=SERPINC1 PE=1 SV=1	49	33	699	33	464	52.6	6.71	2574.49	33	1.105	1.121	1.008	1.045	0.948	0.904	0.966	0.986	0.98	1.06	1.033	1.076	0.987	0.953	0.916	0.996	1.004	1.083	0.972	0.948	1.105	1.149	1.041	1.007	0.958	1.015	0.902	0.905	0.965	0.958	0.956	0.974	0.846	0.904	0.888	0.927	0.975	0.948	0.917
P19823	Inter-alpha-trypsin inhibitor heavy chain H2 OS=Homo sapiens OX=9606 GN=ITIH2 PE=1 SV=2	35	32	645	32	946	106.4	6.86	2019.43	32	1.383	1.298	0.975	0.988	0.963	1.063	1.093	1.217	1.112	1.082	1.145	1.142	1.085	1.195	0.977	1.027	1.218	1.193	1.006	1.047	1.064	1.188	1.038	1.159	1.327	1.218	1.218	1.05	1.034	1.182	1.007	1.081	1.082	1.051	0.847	0.876	0.843	0.942	0.94
P00751	Complement factor B OS=Homo sapiens OX=9606 GN=CFB PE=1 SV=2	44	35	716	35	764	85.5	7.06	2262.59	35	1.066	1.091	0.935	0.949	1.017	1.058	1.028	1.069	0.793	0.816	1.105	0.969	1.131	0.859	1.323	0.757	0.877	0.882	1.017	0.999	1.209	1.255	1.272	1.224	1.06	1.063	0.863	0.887	0.936	0.953	1.064	1.074	1.16	1.195	0.998	1.018	1.128	1.185	0.928
P02774	Vitamin D-binding protein OS=Homo sapiens OX=9606 GN=GC PE=1 SV=2	64	34	997	34	474	52.9	5.45	3331.49	34	1.013	1.057	0.912	0.931	0.903	0.943	0.955	1.024	0.964	0.962	0.932	0.98	0.842	0.915	0.913	0.953	0.957	0.972	0.958	0.995	1.074	1.115	1.06	1.102	1.055	1.087	1.083	1.098	1.073	1.137	1.031	1.037	0.923	0.959	0.883	0.946	0.872	0.92	1.037
P06396	Gelsolin OS=Homo sapiens OX=9606 GN=GSN PE=1 SV=1	46	35	476	35	782	85.6	6.28	1703.67	35	1.13	1.126	1.091	1.084	0.914	0.962	0.983	1.05	1.272	1.269	0.969	1.013	0.826	0.887	0.911	0.933	0.989	0.956	1.013	1.035	0.958	1.035	0.822	0.931	1.049	1.032	0.987	1.002	1.008	1.08	0.917	0.907	0.893	0.875	0.843	0.89	0.946	1.008	1.08
P19827	Inter-alpha-trypsin inhibitor heavy chain H1 OS=Homo sapiens OX=9606 GN=ITIH1 PE=1 SV=3	34	25	507	25	911	101.3	6.79	1767.47	25	1.201	1.128	0.945	0.935	0.981	1.009	1.025	1.098	1.02	1.003	1.104	1.119	1.079	1.073	1.016	1.031	1.091	1.08	1.014	0.993	1.14	1.155	1.097	1.132	1.181	1.142	1.004	1.012	1.031	1.101	1.049	1.017	1.057	1.055	0.826	0.848	0.949	0.97	0.932
P10643	Complement component C7 OS=Homo sapiens OX=9606 GN=C7 PE=1 SV=2	46	32	276	32	843	93.5	6.48	984.3	32	1.405	1.275	0.976	1.002	0.93	0.963	0.995	1.083	0.808	0.786	0.992	1.064	1.023	1.003	1.044	1.037	0.933	0.838	0.907	0.99	0.971	1.017	1.025	1.208	0.922	0.843	1.074	1.121	0.94	1.039	1.114	1.145	1.144	1.115	0.962	0.99	1.114	1.19	1.293
P02679	Fibrinogen gamma chain OS=Homo sapiens OX=9606 GN=FGG PE=1 SV=3	60	29	932	29	453	51.5	5.62	3158.95	29	0.692	0.731	0.785	0.814	0.662	0.697	1.123	1.194	0.741	0.752	0.816	0.83	0.913	0.941	0.87	0.909	1.017	1.04	0.864	0.849	0.617	0.64	0.892	0.859	0.773	0.812	1.034	1.031	0.878	0.898	0.957	0.894	0.989	0.998	1.873	1.437	1.427	1.23	1.141
P43652	Afamin OS=Homo sapiens OX=9606 GN=AFM PE=1 SV=1	48	33	520	33	599	69	5.9	1668.9	33	0.97	0.967	0.902	0.945	1.098	1.21	1.024	0.852	0.931	0.912	0.938	1.009	1.052	1.126	0.87	0.892	0.937	0.945	0.974	1.016	1.107	1.164	0.846	0.941	1.016	0.983	0.853	0.882	1.027	1.115	1.189	1.232	1.138	1.142	0.913	0.935	0.835	0.915	1.064
P13671	Complement component C6 OS=Homo sapiens OX=9606 GN=C6 PE=1 SV=3	33	36	330	36	934	104.7	6.76	1029.8	36	1.219	1.211	0.963	0.963	1.116	1.187	0.955	1.009	1.136	1.08	0.939	0.974	0.959	0.986	1.013	1.073	0.979	0.981	0.982	1.081	1.155	1.21	1.122	1.201	1.148	1.085	1.065	1.117	0.997	1.09	1.057	1.106	0.987	0.979	1.016	1.047	1.04	1.099	0.982
P04003	C4b-binding protein alpha chain OS=Homo sapiens OX=9606 GN=C4BPA PE=1 SV=2	59	31	519	31	597	67	7.3	1791.46	31	0.933	0.959	0.938	1.009	1.187	1.127	0.925	0.984	0.912	0.949	0.796	0.874	0.905	0.908	0.782	0.793	1.072	1.073	1.143	1.154	1.179	1.214	1.113	1.242	0.964	0.97	1.013	1.046	0.993	1.037	1.07	1.068	0.95	0.998	0.921	1.009	1.14	1.125	0.974
Q14624	Inter-alpha-trypsin inhibitor heavy chain H4 OS=Homo sapiens OX=9606 GN=ITIH4 PE=1 SV=4	34	28	424	3	930	103.3	6.98	1496.71	28	0.877	0.998	0.932	1.018	0.943	0.938	0.962	1.041	0.686	0.858	0.856	0.759	1.005	0.837	0.907	0.852	1.004	1.054	0.986	0.983	1.004	1.035	1.642	1.314	1.179	1.249	1.011	1.019	0.935	0.967	1.192	1.236	1.22	1.21	0.918	0.949	1.089	1.197	1.022
Q14624-2	Isoform 2 of Inter-alpha-trypsin inhibitor heavy chain H4 OS=Homo sapiens OX=9606 GN=ITIH4	36	27	423	2	914	101.2	6.65	1489.56	27	1.849	1.436	1.311	1.114	0.893	1.292	0.847	1.21	2.139	1.421	1.381	1.411	1.248	1.988	1.481	1.843	2.008	1.559	1.64	1.566	1.1	1.677	1.091	1.798	2.089	1.394	1.635	1.471	1.024	1.54	1.219	1.6	1.587	1.024	1.377	1.232	1.144	1.78	1.162
P00739	Haptoglobin-related protein OS=Homo sapiens OX=9606 GN=HPR PE=2 SV=2	57	22	735	7	348	39	7.09	2398.33	22	0.971	1.005	1.232	1.268	0.908	0.945	0.799	0.886	1.679	1.479	1.219	1.144	0.837	0.945	1.052	1.099	1.128	1.025	1.281	1.299	1.449	1.581	1.422	1.566	1.03	0.973	0.983	0.982	1.093	1.175	1.303	1.373	0.926	0.918	1.071	1.104	0.919	1.053	1.412
P0DOX5	Immunoglobulin gamma-1 heavy chain OS=Homo sapiens OX=9606 PE=1 SV=2	58	27	1143	15	449	49.3	8.72	4344.41	27	0.803	0.771	1.268	1.357	1.13	0.83	1.033	0.875	0.797	1.026	0.537	0.584	0.984	0.959	1.159	1.737	0.656	0.649	0.771	0.741	0.582	0.563	1.576	0.855	0.853	1.053	0.82	0.769	0.683	0.686	1.365	1.769	0.748	0.759	1.354	1.26	0.677	0.587	0.721
P01871	Immunoglobulin heavy constant mu OS=Homo sapiens OX=9606 GN=IGHM PE=1 SV=4	55	26	686	9	453	49.4	6.77	2259.39	26	0.838	0.868	1.919	1.925	1.016	0.987	0.632	0.646	1.864	1.808	1.008	1.176	0.72	0.759	1.052	1.12	0.847	0.859	0.881	0.902	0.572	0.586	0.833	1.076	0.972	0.969	1.407	1.457	0.885	0.959	0.617	0.63	0.65	0.658	0.596	0.618	0.836	0.901	0.794
P03952	Plasma kallikrein OS=Homo sapiens OX=9606 GN=KLKB1 PE=1 SV=1	39	27	266	26	638	71.3	8.22	863.12	27	1.19	1.183	1.075	1.074	1.182	1.16	0.934	0.986	0.987	0.981	1.134	1.039	0.717	0.734	0.944	0.973	1.074	1.021	0.992	1.043	1.09	1.166	1.093	1.209	1.08	1.053	1.013	1.034	1.044	1.118	1.083	1.15	1.003	1.027	0.905	0.968	0.924	0.975	0.876
P01042-2	Isoform LMW of Kininogen-1 OS=Homo sapiens OX=9606 GN=KNG1	56	28	502	3	427	47.9	6.65	1703.01	28	1.222	1.188	1.194	1.108	1.178	1.327	0.918	1.024	1.029	0.969	1.098	1.119	0.858	0.946	0.996	1.017	1.175	1.076	1.134	1.115	1.237	1.469	1.121	1.247	1.051	0.981	1.002	0.946	0.809	1.032	0.998	1.086	1.458	1.301	1.212	1.105	1.039	1.143	1.118
P01860	Immunoglobulin heavy constant gamma 3 OS=Homo sapiens OX=9606 GN=IGHG3 PE=1 SV=2	60	22	1119	8	377	41.3	7.9	3833.23	22	1.13	1.1	0.801	0.748	0.753	0.708	0.314	0.302	0.808	1.349	0.889	1.627	1.236	0.812	0.66	0.79	1.524	1.842	0.958	0.951	0.822	0.844	0.753	0.813	0.515	0.516	0.524	0.531	1.127	0.835	0.551	0.692	1.188	1.108	0.506	0.508	1.043	0.911	0.747
P02790	Hemopexin OS=Homo sapiens OX=9606 GN=HPX PE=1 SV=2	58	25	926	25	462	51.6	7.02	3126.44	25	1.028	1.03	1.012	1.014	0.977	1.027	1.012	1.037	0.971	0.959	1.051	1.065	1.048	1.083	0.882	0.885	1.034	1.019	0.978	0.99	0.995	1.044	0.986	0.994	1.06	1.027	0.986	1.009	1.012	1.058	1.081	1.091	1.096	1.055	0.977	1.059	1.034	1.092	0.928
P01859	Immunoglobulin heavy constant gamma 2 OS=Homo sapiens OX=9606 GN=IGHG2 PE=1 SV=2	70	23	1108	11	326	35.9	7.59	3666.22	23	0.978	0.965	0.898	0.949	1.345	1.092	0.666	0.625	0.948	1.067	1.45	1.222	1.009	0.944	0.7	0.856	1.188	1.404	1.204	1.133	0.722	0.759	1.655	1.062	0.756	0.902	1.062	1.036	1.327	0.981	0.719	0.865	0.734	0.796	0.798	0.811	0.664	0.59	0.872
P10909	Clusterin OS=Homo sapiens OX=9606 GN=CLU PE=1 SV=1	37	18	429	18	449	52.5	6.27	1471.81	18	1.22	1.189	1.041	1.066	0.97	1.062	0.997	1.081	1.126	1.1	1.043	1.174	1.075	1.175	1.087	1.102	1.027	1.003	1.004	1.048	1.267	1.014	1.058	1.087	1.079	1.038	1.008	1.044	0.979	1.076	1.06	1.091	1.031	1.029	0.786	0.854	0.936	1.015	1.018
P02649	Apolipoprotein E OS=Homo sapiens OX=9606 GN=APOE PE=1 SV=1	60	23	386	23	317	36.1	5.73	1194.61	23	1.394	1.333	0.985	0.986	0.886	0.89	0.789	0.841	1.116	1.114	0.607	0.678	0.72	0.772	0.649	0.666	0.877	0.87	1.068	1.112	1.319	1.36	0.84	0.908	0.892	0.859	0.933	0.944	1.546	1.629	0.578	0.545	1.402	1.373	0.702	0.752	0.734	0.787	1.187
P05156	Complement factor I OS=Homo sapiens OX=9606 GN=CFI PE=1 SV=2	38	20	269	20	583	65.7	7.5	975.78	20	0.795	0.835	0.956	0.952	1.023	0.983	0.938	0.969	0.837	0.808	0.895	0.964	0.909	0.934	0.967	0.976	0.92	0.943	0.964	0.99	1.038	1.09	0.986	1.017	0.781	0.843	0.781	0.805	0.931	0.848	0.984	0.865	1.077	1.102	0.992	1.068	1.101	1.126	0.917
P07225	Vitamin K-dependent protein S OS=Homo sapiens OX=9606 GN=PROS1 PE=1 SV=1	36	20	204	20	676	75.1	5.67	711.26	20	1.042	1.022	0.965	0.979	1.134	1.23	1.041	1.133	1.001	1.024	0.859	0.978	0.886	0.973	0.641	0.653	1.131	1.159	1.118	1.161	1.081	1.15	1.023	1.109	1.103	1.067	1.07	1.08	1.061	1.136	1.182	1.186	1.075	1.019	1.061	1.102	1.1	1.253	1.097
P09871	Complement C1s subcomponent OS=Homo sapiens OX=9606 GN=C1S PE=1 SV=1	35	19	228	18	688	76.6	4.96	762.42	19	0.901	0.929	1.07	1.084	1.056	1.063	0.983	1.019	1	1.005	1.026	1.087	1.075	1.145	0.98	1.005	0.978	0.986	0.98	1.053	1.022	1.083	0.999	1.104	1.042	1.078	0.996	1.006	1.071	1.131	0.944	0.977	1.077	1.1	0.843	0.911	1.013	1.139	1.017
P06681	Complement C2 OS=Homo sapiens OX=9606 GN=C2 PE=1 SV=2	39	25	194	25	752	83.2	7.42	663.77	25	1.037	1.025	0.876	0.92	0.954	1.007	0.974	1.058	0.928	0.911	1.03	1.042	1.083	1.121	0.917	0.939	0.941	0.937	1.054	1.107	1.155	1.196	1.11	1.194	1.028	1.024	0.972	1	0.908	0.964	1.023	1.037	1.166	1.188	0.906	0.973	1.013	1.098	0.973
P08697	Alpha-2-antiplasmin OS=Homo sapiens OX=9606 GN=SERPINF2 PE=1 SV=3	36	19	273	19	491	54.5	6.29	885.98	19	1.228	1.061	1.028	0.957	0.864	0.951	0.889	0.966	1.183	1.102	1.114	1.096	1.049	1.079	1.02	1.077	1.055	1.041	0.878	0.959	1.075	1.103	0.934	1.099	1.156	1.033	0.937	0.953	0.986	1.102	1.133	1.074	1.01	0.946	0.868	0.919	0.902	0.978	1.046
P01876	Immunoglobulin heavy constant alpha 1 OS=Homo sapiens OX=9606 GN=IGHA1 PE=1 SV=2	63	16	705	11	353	37.6	6.51	2586.64	16	0.688	0.785	0.927	0.929	1.296	1.177	0.797	0.823	0.755	0.775	1.551	1.446	0.742	0.796	0.834	0.837	0.816	0.911	1.296	1.19	0.942	0.936	0.867	0.724	0.98	1.126	1.119	1.092	0.505	0.498	0.623	0.619	1.431	1.514	1.224	1.271	0.635	0.639	0.844
P02748	Complement component C9 OS=Homo sapiens OX=9606 GN=C9 PE=1 SV=2	38	23	231	23	559	63.1	5.59	795.09	23	0.95	0.954	0.859	0.879	0.823	0.825	1.107	1.163	0.934	0.923	1.128	1.161	1.198	1.257	1.167	1.206	0.921	0.905	1.001	1.009	1.034	1.097	1.093	1.137	1.11	1.128	0.999	1.025	1.015	1.061	0.976	1.041	1.123	1.104	0.913	0.835	1.477	1.57	0.877
P00736	Complement C1r subcomponent OS=Homo sapiens OX=9606 GN=C1R PE=1 SV=2	39	24	226	23	705	80.1	6.21	711.78	24	0.906	0.928	1.052	1.073	1.095	1.028	0.964	0.984	1.034	1.002	1.183	1.1	1.005	1.095	0.933	1.024	1.127	1.12	0.97	1.142	1.009	1.102	0.971	1.273	1.137	1.119	1.031	1.075	1.036	1.102	0.937	0.978	1.112	1.089	0.915	0.951	1.11	1.191	1.053
P02760	Protein AMBP OS=Homo sapiens OX=9606 GN=AMBP PE=1 SV=1	40	13	335	13	352	39	6.25	1148.93	13	1.068	1.041	0.915	0.935	1.066	1.113	0.907	0.939	1.196	1.178	1.079	1.159	0.917	1.024	0.879	0.91	1.058	1.059	1.041	1.093	1.139	1.22	0.885	1.04	1.072	1.075	1.097	1.08	1.069	1.051	1.048	1.048	1.099	1.055	0.936	0.977	1.021	1.082	1.104
P60709	Actin, cytoplasmic 1 OS=Homo sapiens OX=9606 GN=ACTB PE=1 SV=1	57	14	223	8	375	41.7	5.48	780.39	14	0.595	0.491	0.699	0.672	2.777	2.429	1.23	1.176	0.407	0.429	1.161	1.07	0.676	0.609	0.914	0.906	0.897	0.91	0.64	0.53	0.466	0.402	1.159	1.127	0.649	0.693	1.971	2.146	0.989	1.056	0.598	0.535	0.96	0.823	2.915	3.138	1.052	1.032	1.384
P07357	Complement component C8 alpha chain OS=Homo sapiens OX=9606 GN=C8A PE=1 SV=2	41	16	219	16	584	65.1	6.47	762.26	16	0.993	0.94	1.027	1.042	1.148	1.175	0.891	0.944	0.927	0.939	0.9	1.044	1.062	1.107	1.07	1.091	1.087	1.091	0.923	0.986	1.111	1.184	0.993	1.147	0.987	0.987	0.941	1.008	1.002	1.005	1.052	1.083	1.022	0.983	1.13	1.17	1.203	1.312	0.959
P02749	Beta-2-glycoprotein 1 OS=Homo sapiens OX=9606 GN=APOH PE=1 SV=3	40	14	366	14	345	38.3	7.97	1229.11	14	0.808	0.928	0.754	0.768	0.525	0.531	1.036	1.079	1.065	1.074	1.087	1.065	0.943	1.016	0.785	0.767	1.1	1.203	0.957	0.931	1.082	1.098	0.635	0.598	0.952	1.065	0.999	1.034	1.167	1.106	1.095	1.037	0.998	1.082	0.918	0.95	0.842	0.857	1.029
P01861	Immunoglobulin heavy constant gamma 4 OS=Homo sapiens OX=9606 GN=IGHG4 PE=1 SV=1	64	16	812	9	327	35.9	7.36	2902.9	16	0.418	0.446	0.689	0.68	1.518	1.461	0.741	0.763	0.806	0.793	0.877	0.946	0.521	0.499	0.686	0.682	0.425	0.44	0.601	0.583	0.387	0.385	0.446	0.437	0.545	0.502	0.958	0.972	0.714	0.727	1.029	1.046	0.994	0.999	2.345	2.307	0.666	0.696	1.271
P04196	Histidine-rich glycoprotein OS=Homo sapiens OX=9606 GN=HRG PE=1 SV=1	41	18	413	18	525	59.5	7.5	1420.07	18	1.05	1.014	0.964	0.985	0.953	0.965	1.035	1.058	1.04	1.002	1.065	1.014	1.134	1.102	1.068	1.051	0.967	0.922	0.784	0.828	1.123	1.065	0.866	0.888	1.03	1.04	0.846	0.844	1.005	0.992	0.825	0.833	1.052	1.012	1.021	1	0.951	0.941	0.857
P05155	Plasma protease C1 inhibitor OS=Homo sapiens OX=9606 GN=SERPING1 PE=1 SV=2	24	13	279	13	500	55.1	6.55	952.12	13	0.954	0.877	1.056	1.008	0.72	0.752	0.799	0.826	1.06	0.978	0.96	0.903	1.088	1.243	1.109	1.157	1.24	1.246	1.109	1.117	0.907	0.983	1.383	1.454	1.22	1.214	1.068	1.057	0.946	0.997	1.179	1.199	0.904	0.777	0.898	0.874	0.807	0.962	1.227
P01011	Alpha-1-antichymotrypsin OS=Homo sapiens OX=9606 GN=SERPINA3 PE=1 SV=2	36	15	641	15	423	47.6	5.52	2135	15	0.999	0.92	0.891	0.867	0.9	0.948	1.033	1.07	0.887	0.801	0.823	0.97	0.996	1.056	1.107	1.08	0.803	0.811	0.913	0.982	1.122	0.897	0.786	1.109	0.992	0.967	1.005	1.008	0.954	0.994	0.833	0.825	1.061	1.076	0.984	1.034	1.305	1.386	0.926
P02765	Alpha-2-HS-glycoprotein OS=Homo sapiens OX=9606 GN=AHSG PE=1 SV=2	49	12	431	12	367	39.3	5.72	1598.55	12	1.128	1.146	1.082	1.074	0.973	1.063	0.961	1.015	1.042	1.011	0.979	0.998	0.976	1.015	0.776	0.778	1.029	1.02	1.042	1.037	1.32	1.345	0.799	0.86	1.153	1.176	0.983	0.997	1.072	1.093	1.249	0.978	0.951	0.985	1.03	1.064	0.93	0.948	0.967
P23142-4	Isoform C of Fibulin-1 OS=Homo sapiens OX=9606 GN=FBLN1	33	17	149	3	683	74.4	5.24	565.4	17	0.939	0.996	0.923	0.922	1.23	1.195	0.944	1.022	1.064	1.089	0.912	0.946	1.504	1.297	1.182	1.258	0.605	0.681	0.719	0.769	0.816	0.749	0.755	0.678	0.997	1.062	1.16	1.106	1.233	1.04	1	0.977	0.896	0.955	0.758	0.825	0.941	0.828	1.019
Q06033	Inter-alpha-trypsin inhibitor heavy chain H3 OS=Homo sapiens OX=9606 GN=ITIH3 PE=1 SV=2	23	17	148	17	890	99.8	5.74	475.48	17	1.653	1.628	0.796	0.782	0.901	0.892	1.078	1.202	0.913	0.933	0.95	1.011	1.537	1.445	1.398	1.465	0.935	0.97	1.073	1.13	1.022	1.025	1.054	1.182	1.16	1.175	1.052	1.049	0.826	0.84	0.912	0.884	0.793	0.8	0.609	0.654	1.245	1.223	0.843
O75882-2	Isoform 2 of Attractin OS=Homo sapiens OX=9606 GN=ATRN	19	27	171	27	1272	141.3	7.02	486.49	27	1.006	1.053	1.021	1.061	1.12	1.104	0.994	1.038	0.945	0.927	1.094	1.106	1.023	1.077	1.026	1.07	1.036	0.991	1.006	1.048	1.158	1.195	1.02	1.061	0.98	0.976	0.971	1.038	1.026	0.984	1.019	1.027	1.138	1.091	0.96	1.005	0.809	0.87	0.919
P23142	Fibulin-1 OS=Homo sapiens OX=9606 GN=FBLN1 PE=1 SV=4	37	18	151	4	703	77.2	5.22	572.16	18	1.085	1.154	1.051	1.014	1.356	1.361	0.912	0.968	1.137	1.156	0.917	1.029	1.47	1.593	1.264	1.39	0.772	0.765	0.813	0.877	0.849	0.853	0.64	0.826	1.124	1.173	1.134	1.176	0.996	1.019	0.966	1.05	0.911	0.917	0.865	0.954	0.867	1.099	1.157
O14791	Apolipoprotein L1 OS=Homo sapiens OX=9606 GN=APOL1 PE=1 SV=5	35	18	203	18	398	43.9	5.81	607.61	18	0.987	0.975	1.053	1.109	1.124	1.195	0.969	1.034	1.069	0.99	0.913	0.897	0.675	0.683	0.843	0.91	0.937	0.932	1.087	1.119	1.453	1.398	1.138	1.196	0.992	0.961	0.841	0.876	1.067	1.141	1.416	1.42	0.98	0.923	0.922	0.956	1.003	1.092	1.127
P0DOX7	Immunoglobulin kappa light chain OS=Homo sapiens OX=9606 PE=1 SV=1	60	11	766	3	214	23.4	7.17	2883.78	11	0.629	0.764	0.886	0.895	0.967	0.828	0.738	0.755	0.832	0.894	0.93	0.872	0.94	0.908	0.806	0.85	0.781	0.824	0.79	0.783	0.729	0.727	0.952	0.759	0.797	0.849	0.986	0.938	0.913	0.88	0.877	0.825	0.918	0.919	1.027	1.033	0.81	0.794	0.873
P08519	Apolipoprotein(a) OS=Homo sapiens OX=9606 GN=LPA PE=1 SV=1	32	22	138	22	4548	501	5.88	441.59	22	1.225	1.215	1.953	1.928	0.727	0.752	1.821	1.822	1.52	1.469	0.435	0.449	0.37	0.39	0.55	0.577	1.478	1.453	1.94	2.022	0.642	0.66	0.356	0.374	0.422	0.421	1.863	1.863	0.355	0.412	0.307	0.317	0.503	0.494	0.403	0.404	0.464	0.475	0.809
P04264	Keratin, type II cytoskeletal 1 OS=Homo sapiens OX=9606 GN=KRT1 PE=1 SV=6	35	21	115	19	644	66	8.12	407.31	21	0.79	0.95	2.456	2.094	0.678	0.801	0.511	0.901	0.809	0.59	0.613	0.678	0.464	0.587	0.831	0.842	0.978	0.729	1.183	0.949	0.758	2.831	0.693	0.531	0.468	0.471	0.429	0.539	1.52	0.755	0.565	0.536	0.558	0.578	0.586	0.955	0.783	2.159	0.769
P05546	Heparin cofactor 2 OS=Homo sapiens OX=9606 GN=SERPIND1 PE=1 SV=3	32	13	180	13	499	57	6.9	612.24	13	1.077	1.007	1.043	1.028	1.042	1.094	0.834	0.883	1.058	1.044	1.068	1.047	0.932	0.983	0.972	0.983	1.147	1.046	1.106	1.151	1.135	1.236	1.049	1.207	1.084	0.979	1.046	1.025	1.15	1.154	1.21	1.201	1.024	0.956	1.197	1.242	1.087	1.189	1.12
P05543	Thyroxine-binding globulin OS=Homo sapiens OX=9606 GN=SERPINA7 PE=1 SV=2	32	12	154	12	415	46.3	6.3	536.84	12	1.11	1.086	0.998	1.032	0.875	0.903	1.129	1.237	1.018	0.968	1.033	1.164	1.184	1.224	1.041	1.151	1.124	1.127	0.972	1.076	1	1.062	0.852	1.021	1.111	1.107	0.995	1.044	0.959	0.987	1.122	1.139	1.061	1.022	0.993	1.044	0.973	0.984	0.969
P12259	Coagulation factor V OS=Homo sapiens OX=9606 GN=F5 PE=1 SV=4	11	22	127	22	2224	251.5	6.05	365.04	22	0.878	0.814	1.045	1.039	0.995	1.042	0.965	1.046	1.11	1.127	1.118	1.136	1.065	1.144	1.004	1.027	1.055	1.002	0.898	0.981	1.038	1.055	1.051	1.155	1.258	1.213	1.024	1.056	0.944	1.07	0.911	1.016	1.115	1.104	1.166	1.189	1.053	1.068	1.072
P68871	Hemoglobin subunit beta OS=Homo sapiens OX=9606 GN=HBB PE=1 SV=2	65	9	264	5	147	16	7.28	995.11	9	0.533	0.536	0.62	0.607	1.191	1.159	0.774	0.771	0.498	0.513	0.773	1.007	0.785	0.799	0.933	0.906	1.637	1.69	1.082	1.139	0.59	0.639	0.884	1.125	0.886	0.934	0.998	1.044	0.776	0.814	0.968	0.946	0.95	0.947	1.109	1.129	0.745	0.714	1.172
P35527	Keratin, type I cytoskeletal 9 OS=Homo sapiens OX=9606 GN=KRT9 PE=1 SV=3	40	17	106	17	623	62	5.24	352.68	17	0.928	1.214	2.366	1.631	0.916	0.946	0.702	0.951	1.253	1.041	0.943	1.004	0.904	1.032	0.942	1.155	1.35	0.862	1.33	1.532	0.905	2.92	0.963	0.824	0.772	0.731	0.704	0.787	1.619	1.017	0.825	0.751	0.405	0.603	0.519	1.025	0.792	1.029	0.977
P01834	Immunoglobulin kappa constant OS=Homo sapiens OX=9606 GN=IGKC PE=1 SV=2	93	10	701	2	107	11.8	6.52	2688.25	10	0.483	0.758	0.933	1.035	0.991	0.764	0.881	0.894	0.537	0.675	1.053	0.846	0.909	0.925	0.629	0.577	0.729	1.108	1.025	0.745	0.601	0.641	1.424	0.786	0.559	0.924	1.124	1.011	1.176	0.817	0.903	0.863	0.944	1.116	1.404	1.374	0.638	0.535	0.867
P00488	Coagulation factor XIII A chain OS=Homo sapiens OX=9606 GN=F13A1 PE=1 SV=4	20	13	98	13	732	83.2	6.09	331.2	13	0.923	0.872	1.144	1.155	1.115	1.126	1.153	1.218	0.827	0.8	0.918	0.923	0.781	0.837	1.148	1.221	0.974	0.946	0.918	0.93	0.742	0.761	0.88	0.92	1.015	0.819	1.209	1.204	0.987	1.05	0.982	0.971	0.849	0.843	1.628	1.485	1.004	1.049	1.188
P35908	Keratin, type II cytoskeletal 2 epidermal OS=Homo sapiens OX=9606 GN=KRT2 PE=1 SV=2	37	19	56	17	639	65.4	8	172.59	19	0.627	0.523	0.542	2.514	0.441	1.099	0.459	1.173	0.468	0.523	0.509	0.489	0.409	0.361	1.035	0.4	0.763	0.859	0.871	0.795	0.59	1.443	0.67	0.497	0.57	0.604	0.422	0.515	0.946	0.642	0.579	0.585	0.776	0.717	0.65	0.829	0.939	3.2	0.787
P07358	Complement component C8 beta chain OS=Homo sapiens OX=9606 GN=C8B PE=1 SV=3	26	14	144	14	591	67	8.13	540.37	14	0.943	0.909	0.997	1.001	1.124	1.19	0.851	0.94	1.051	0.991	0.904	0.987	1.046	1.087	1.158	1.168	1.073	1.06	0.89	0.961	1.12	1.126	0.99	1.035	1.031	0.995	1.08	1.094	0.952	1.084	1.088	1.079	0.955	0.997	1.034	1.113	1.187	1.273	1.012
P0DOX8	Immunoglobulin lambda-1 light chain OS=Homo sapiens OX=9606 PE=1 SV=1	46	13	634	8	216	22.8	6.76	2251.79	13	0.967	0.964	1.061	1.11	1.364	1.392	0.626	0.638	1.069	1.165	1.051	1.06	1.184	1.074	0.925	1.039	0.793	0.816	1.587	0.91	0.473	0.502	0.825	0.767	1.343	1.254	0.986	1.008	0.856	0.851	0.94	0.993	0.968	0.962	0.918	0.967	0.815	0.791	0.794
P04217	Alpha-1B-glycoprotein OS=Homo sapiens OX=9606 GN=A1BG PE=1 SV=4	36	11	204	11	495	54.2	5.86	772.57	11	1.491	1.327	1.182	1.182	1.192	1.327	1.056	1.17	1.032	1.074	1.205	1.263	1.151	1.227	1.094	1.124	1.077	1.102	1.102	1.149	1.12	1.236	1.094	1.239	1.115	1.156	0.992	1.042	0.981	1.051	0.913	1.028	1.148	1.119	0.893	0.951	1.041	1.069	0.981
P0DOX2	Immunoglobulin alpha-2 heavy chain OS=Homo sapiens OX=9606 PE=1 SV=2	49	14	454	8	455	48.9	6.67	1577.33	14	0.866	0.829	1.037	0.996	1.317	1.265	0.944	0.975	0.831	0.851	1.545	1.317	0.797	0.818	0.896	0.94	1.086	1.063	1.074	1.08	0.917	0.965	0.88	0.736	0.927	0.903	1.074	1.021	0.804	0.837	0.844	0.83	1.265	1.27	1.327	1.361	0.812	0.837	0.924
Q92954-3	Isoform C of Proteoglycan 4 OS=Homo sapiens OX=9606 GN=PRG4	15	22	150	22	1311	141	9.41	397.6	22	0.874	0.813	0.943	0.931	1.036	1.056	0.802	0.861	0.958	0.935	0.831	0.731	0.727	0.73	0.888	0.961	0.952	0.85	0.943	0.996	1.504	1.622	1.014	1.137	1.024	0.932	1.187	1.168	1.145	1.248	1.165	1.201	1.131	1.177	0.966	0.981	0.895	0.861	1.108
P25311	Zinc-alpha-2-glycoprotein OS=Homo sapiens OX=9606 GN=AZGP1 PE=1 SV=2	41	13	128	13	298	34.2	6.05	446.96	13	1.871	1.813	1.478	1.576	1.647	1.253	1.507	1.475	1.246	1.606	4.053	1.053	1.343	1.117	1.098	1.491	1.246	1.546	1.418	1.119	1.372	1.462	2.843	0.732	0.903	0.832	1.133	1.137	1.168	1.036	1.065	1.451	0.821	0.765	0.751	0.742	1.161	0.895	0.8
P0DOY2	Immunoglobulin lambda constant 2 OS=Homo sapiens OX=9606 GN=IGLC2 PE=1 SV=1	75	11	791	6	106	11.3	7.24	2908.85	11	0.96	0.964	1.148	1.178	1.159	1.073	0.643	0.621	1.186	1.326	1.113	1.196	1.357	0.931	1.018	1.248	0.919	1.014	1.391	1.245	0.88	0.871	0.881	0.823	1.116	1.116	1.001	1.03	0.899	0.79	0.927	1.046	1.05	1.02	0.911	0.916	0.857	0.634	0.892
P04004	Vitronectin OS=Homo sapiens OX=9606 GN=VTN PE=1 SV=1	32	13	340	13	478	54.3	5.8	925.17	13	1.006	0.966	0.928	0.9	1.12	1.133	0.995	1.065	1.015	0.98	1.14	1.236	1.116	1.175	1.024	1.062	1.002	0.954	1	1.042	1.11	1.17	0.977	1.135	1.038	1.013	0.948	0.96	1.006	1.067	1.147	1.148	1.133	1.103	0.957	0.961	1.089	1.141	0.913
P02042	Hemoglobin subunit delta OS=Homo sapiens OX=9606 GN=HBD PE=1 SV=2	65	9	115	5	147	16	8.05	428.41	9	0.768	0.671	0.737	0.821	1.25	1.422	0.82	0.759	0.581	0.609	0.851	0.97	0.802	0.8	0.886	0.899	1.368	1.252	0.873	1.01	0.615	0.7	0.849	0.857	0.947	0.88	1.022	1.022	0.8	0.938	0.881	0.898	1.001	0.953	1.173	1.168	0.855	0.789	1.155
P36955	Pigment epithelium-derived factor OS=Homo sapiens OX=9606 GN=SERPINF1 PE=1 SV=4	29	12	134	12	418	46.3	6.38	454.41	12	0.82	0.808	0.922	0.91	0.928	0.963	0.716	0.771	1.232	1.21	0.748	1.105	0.959	0.991	0.749	0.751	0.97	0.967	0.966	1.022	1.116	1.131	0.775	0.893	1.005	0.942	1.023	1.069	1.095	1.244	1.147	1.214	0.992	0.978	0.95	0.963	1.025	1.127	1.046
P02763	Alpha-1-acid glycoprotein 1 OS=Homo sapiens OX=9606 GN=ORM1 PE=1 SV=1	41	10	317	7	201	23.5	5.02	962.1	10	0.786	0.907	1.022	1.01	0.929	0.881	1.005	1.019	0.867	1.041	0.944	0.895	0.967	0.984	0.734	0.906	0.888	0.968	1.029	0.931	1.162	1.253	1.596	1.139	0.849	0.786	0.931	0.907	0.93	0.956	1.193	1.423	0.94	0.883	0.846	0.875	1.392	1.323	0.879
P0DOX3	Immunoglobulin delta heavy chain OS=Homo sapiens OX=9606 PE=1 SV=1	26	13	137	13	512	56.2	8.02	411.63	13	0.758	0.687	0.814	0.735	0.733	0.777	0.635	0.687	0.968	0.87	0.52	0.521	0.766	0.827	0.558	0.529	3.334	3.041	1.285	1.301	1.177	1.212	0.53	0.652	0.955	0.934	0.681	0.71	0.471	0.538	0.907	0.953	1.18	1.073	1.45	1.352	0.663	0.747	0.749
O43866	CD5 antigen-like OS=Homo sapiens OX=9606 GN=CD5L PE=1 SV=1	47	13	108	13	347	38.1	5.47	389.15	13	0.984	0.899	1.704	1.635	0.969	1.062	0.701	0.842	1.584	1.508	1.056	1.132	0.846	0.908	0.986	1.013	0.949	0.892	0.896	1.02	0.606	0.675	0.933	1.11	0.974	0.984	1.315	1.338	0.884	1.021	0.748	0.794	0.796	0.779	0.7	0.707	0.965	1.005	0.851
Q14520	Hyaluronan-binding protein 2 OS=Homo sapiens OX=9606 GN=HABP2 PE=1 SV=1	23	16	112	16	560	62.6	6.54	396.63	16	0.842	0.902	0.897	0.891	1.015	1.1	0.813	0.867	1.026	1.012	1.093	1.034	0.899	0.976	1.06	1.138	1.052	1.032	1.168	1.155	1.133	1.182	1.105	1.131	1.071	1.07	0.948	0.981	1.061	1.093	1.061	1.045	1.042	1.026	0.987	1.007	1.145	1.197	1.089
P35858	Insulin-like growth factor-binding protein complex acid labile subunit OS=Homo sapiens OX=9606 GN=IGFALS PE=1 SV=1	23	12	97	12	605	66	6.79	350.53	12	1.442	1.113	1.235	1.395	1.19	1.33	0.984	1.102	1.245	1.052	1.937	1.058	0.993	0.956	0.786	0.9	1.373	1.23	1.162	1.302	1.169	1.271	1.178	1.361	1.086	1.078	1.138	1.146	1.026	1.071	1.185	1.257	1.549	1.163	1.254	1.183	1.091	1.397	0.967
P69905	Hemoglobin subunit alpha OS=Homo sapiens OX=9606 GN=HBA1 PE=1 SV=2	56	7	140	7	142	15.2	8.68	653.81	7	0.501	0.543	0.605	0.615	1.308	1.187	0.769	0.73	0.614	0.655	0.983	1	0.843	0.807	0.939	0.909	1.399	1.44	0.947	0.979	0.619	0.579	1.015	0.966	0.942	1.003	1.177	1.166	0.925	0.886	1.019	1.002	0.892	0.949	1.015	1.135	0.702	0.655	1.242
P48740	Mannan-binding lectin serine protease 1 OS=Homo sapiens OX=9606 GN=MASP1 PE=1 SV=3	22	14	116	5	699	79.2	5.49	339.62	14	0.991	0.893	0.897	0.872	0.972	1.031	0.733	0.736	1.109	1.086	1.125	1.008	0.95	0.865	1.023	0.966	0.945	1.032	1.478	1.356	1.051	1.286	1.064	1.061	0.797	0.968	0.62	0.781	0.98	0.972	0.845	0.802	0.906	1.045	1.111	1.158	1.167	1.125	1.083
P00740	Coagulation factor IX OS=Homo sapiens OX=9606 GN=F9 PE=1 SV=2	28	11	79	11	461	51.7	5.47	270.83	11	0.97	0.975	0.89	0.897	1.086	1.099	0.861	0.914	1.123	1.108	1.019	1.144	0.994	1.076	0.785	0.809	1.097	1.027	1.028	1.108	1.089	1.263	1.011	1.274	1.147	1.081	1.022	0.98	0.939	1.077	1.169	1.224	1.294	1.296	0.931	0.993	1.19	1.393	1.043
P13645	Keratin, type I cytoskeletal 10 OS=Homo sapiens OX=9606 GN=KRT10 PE=1 SV=6	26	15	73	15	584	58.8	5.21	237.95	15	0.721	0.466	0.65	2.126	0.95	1.245	0.533	0.903	0.546	0.544	0.453	0.488	0.47	0.445	0.964	0.504	0.36	0.622	0.744	0.529	0.486	1.597	0.494	0.387	0.331	0.404	0.317	0.391	1.63	0.68	0.54	0.538	0.499	0.361	0.306	0.741	0.752	4.446	0.452
P05160	Coagulation factor XIII B chain OS=Homo sapiens OX=9606 GN=F13B PE=1 SV=3	23	12	75	12	661	75.5	6.39	237.7	12	1.006	0.969	1.131	1.048	1.466	1.375	1.006	0.993	0.916	0.936	0.841	0.954	0.794	0.754	0.955	0.97	0.947	1.004	0.878	0.868	0.715	0.758	0.971	0.801	0.83	0.944	0.964	1.045	1.006	0.954	0.912	0.819	0.965	0.969	1.826	1.858	1.261	1.383	1.469
P00748	Coagulation factor XII OS=Homo sapiens OX=9606 GN=F12 PE=1 SV=3	25	15	128	15	615	67.7	7.74	392.86	15	1.412	1.209	1.36	1.259	0.955	1.137	1.018	1.15	1.192	1.033	1.182	1.182	0.593	0.662	0.622	0.632	1.143	0.982	1.255	1.268	1.183	1.348	0.692	0.847	0.719	0.633	0.968	0.938	1.069	1.224	0.92	0.985	1.285	1.141	1.243	1.311	1.043	1.286	0.896
P51884	Lumican OS=Homo sapiens OX=9606 GN=LUM PE=1 SV=2	30	8	140	8	338	38.4	6.61	416.3	8	1.161	1.119	1.09	1.091	0.97	1.054	1.044	1.105	1.114	1.116	1.147	1.197	1.148	1.208	1.083	1.127	0.889	0.879	0.923	0.966	1.021	1.07	0.926	0.961	1.074	1.014	0.896	0.916	0.951	1.046	1.033	1.071	1.106	1.024	1.03	1.013	0.951	1.055	1.103
P02766	Transthyretin OS=Homo sapiens OX=9606 GN=TTR PE=1 SV=1	58	8	200	8	147	15.9	5.76	660.01	8	0.845	0.782	1.036	0.744	0.781	1.112	0.696	0.854	0.99	0.885	0.91	0.831	0.692	0.869	0.824	0.702	0.958	0.614	1.033	0.979	1.003	1.072	0.538	0.988	0.975	1.012	0.949	0.959	1.132	1.098	1.025	0.885	1.116	1.013	1.058	1.018	1.017	1.082	1.221
Q04756	Hepatocyte growth factor activator OS=Homo sapiens OX=9606 GN=HGFAC PE=1 SV=1	25	13	75	13	655	70.6	7.24	228.18	13	1.279	1.1	1.212	1.121	1.123	1.197	1.051	1.11	1.267	1.152	1.384	1.28	1.074	1.178	1.011	1.045	1.124	1.201	0.996	1.134	0.895	0.97	1.036	1.209	1.228	1.147	1.104	1.046	1.04	1.115	0.963	1.033	1.002	0.921	1.116	1.139	1.026	1.135	1.041
P07360	Complement component C8 gamma chain OS=Homo sapiens OX=9606 GN=C8G PE=1 SV=3	53	8	126	8	202	22.3	8.31	502.9	8	0.968	0.831	1.103	1.054	1.064	1.123	0.931	0.943	1.065	1.002	1.031	1.061	1.047	1.109	1.133	1.19	1.172	1.042	1.045	1.06	1.1	1.24	0.989	1.128	1.049	0.961	0.986	0.998	0.992	1.098	1.089	1.077	1.02	1.06	1.107	1.165	1.174	1.305	0.964
Q16610	Extracellular matrix protein 1 OS=Homo sapiens OX=9606 GN=ECM1 PE=1 SV=2	35	14	77	14	540	60.6	6.71	268.1	14	1.092	0.916	1.259	1.176	1.495	1.595	0.948	0.909	1.139	1.073	0.929	1.081	0.962	1.061	1.019	1.08	1.358	1.311	1.211	1.279	0.989	1.126	0.881	1.157	1.262	1.179	1.126	1.089	1.024	1.223	0.882	0.956	1.206	1.099	1.565	1.544	1.039	1.164	1.053
Q9Y6R7	IgGFc-binding protein OS=Homo sapiens OX=9606 GN=FCGBP PE=1 SV=3	6	16	62	16	5405	571.6	5.34	184.3	16	1.155	1.18	1.153	1.15	1.365	1.406	0.942	0.915	1.027	0.947	1.337	1.373	1.47	1.561	1.071	1.146	1.027	0.89	0.936	1.128	0.96	1.005	1.061	1.233	1.044	0.927	1.089	1.116	0.703	0.947	0.904	1.026	1.392	1.171	1.247	1.193	1.135	1.635	0.942
P17936	Insulin-like growth factor-binding protein 3 OS=Homo sapiens OX=9606 GN=IGFBP3 PE=1 SV=2	36	9	94	9	291	31.7	8.69	299.57	9	1.217	1.048	1.08	1.155	1.173	1.231	1.012	1.116	0.982	1.026	1.04	1.119	0.913	0.9	0.887	0.931	1.13	1.066	0.942	1.002	1.117	1.091	1.103	1.159	0.911	0.865	0.959	0.877	1.059	0.973	1.214	1.089	0.902	1.026	0.853	0.918	0.911	0.837	0.899
P02743	Serum amyloid P-component OS=Homo sapiens OX=9606 GN=APCS PE=1 SV=2	25	9	112	9	223	25.4	6.54	403.32	9	1.399	1.452	2.073	2.064	2.093	1.264	1.821	1.473	0.933	1.605	0.873	1.661	1.669	1.082	1.125	1.738	1.027	1.592	1.398	1.102	1.452	1.495	1.451	1.075	0.748	0.775	0.712	0.685	1.141	0.757	0.796	1.414	0.614	0.626	0.595	0.581	1.106	0.645	0.612
P00742	Coagulation factor X OS=Homo sapiens OX=9606 GN=F10 PE=1 SV=2	26	11	85	11	488	54.7	5.94	277.38	11	1.198	0.998	1.084	1.048	1.186	1.21	0.979	0.982	1.222	1.193	1.083	1.228	0.994	0.998	0.725	0.731	1.103	1.104	1.238	1.276	1.234	1.258	1.151	1.249	1.056	1.081	0.837	0.9	1.017	1.141	1.082	1.125	1.126	1.074	0.884	1.003	1.124	1.183	1.11
P08185	Corticosteroid-binding globulin OS=Homo sapiens OX=9606 GN=SERPINA6 PE=1 SV=1	25	8	109	8	405	45.1	6.04	362.23	8	1.215	1.228	1.083	1.1	0.962	1.06	0.942	1.033	1.015	0.968	1.106	1.033	0.917	0.948	1.035	1.086	0.875	0.859	0.949	0.946	1.201	1.252	1.409	1.158	0.705	0.717	1.037	1.093	1.017	1.039	0.993	0.95	1.037	1.001	0.919	0.982	0.941	1.034	1.105
P36980	Complement factor H-related protein 2 OS=Homo sapiens OX=9606 GN=CFHR2 PE=1 SV=1	47	11	124	6	270	30.6	6.38	379.45	11	1.254	1.261	0.837	0.824	1.197	1.196	0.792	0.799	1.463	1.413	1.296	1.295	1.242	1.251	0.806	0.76	1.039	0.938	0.846	0.862	1.04	1.003	0.561	0.572	0.937	0.936	0.944	0.997	0.879	0.944	1.013	1.055	0.916	0.896	0.925	0.975	1.503	1.551	1.329
P07996	Thrombospondin-1 OS=Homo sapiens OX=9606 GN=THBS1 PE=1 SV=2	11	12	63	12	1170	129.3	4.94	204.91	12	0.915	0.911	0.779	0.852	1.013	0.883	0.865	0.972	1.544	1.45	0.704	0.679	0.741	0.715	2.746	2.893	0.807	0.587	0.691	0.887	0.471	0.427	0.905	0.949	0.89	0.944	0.921	0.992	0.746	0.814	0.72	0.684	0.823	0.858	1.64	1.674	0.826	0.914	1.141
P05090	Apolipoprotein D OS=Homo sapiens OX=9606 GN=APOD PE=1 SV=1	30	6	199	6	189	21.3	5.15	645.88	6	1.159	1.165	0.964	0.978	0.897	0.887	0.865	0.941	1.099	1.113	0.724	0.703	0.87	0.846	1.413	1.433	1.32	1.226	1.163	1.174	1.029	1.027	0.956	1.064	1.091	0.946	1.148	1.164	1.007	1.142	0.909	0.998	0.928	0.912	0.778	0.818	0.923	0.977	1.013
P27918	Properdin OS=Homo sapiens OX=9606 GN=CFP PE=1 SV=2	30	11	71	11	469	51.2	7.9	233.44	11	1.086	0.988	0.966	0.985	0.863	0.968	0.867	1.014	0.869	0.914	0.85	0.913	1.032	0.986	0.827	0.787	1.037	0.926	0.929	0.935	1.137	1.193	0.971	0.993	0.921	0.91	1.124	1.167	1.079	1.21	1.134	1.222	1.155	1.069	1.022	1.048	1.101	1.082	1
P27169	Serum paraoxonase/arylesterase 1 OS=Homo sapiens OX=9606 GN=PON1 PE=1 SV=3	31	7	113	7	355	39.7	5.22	416.29	7	1.073	0.994	1.166	1.184	1.304	1.291	0.947	1.007	1.169	1.203	1.014	1.007	0.999	1.037	0.989	1.019	1.264	1.365	1.004	1.024	1.101	1.194	1.144	1.192	0.945	0.969	1.302	1.36	1.004	1.079	1.011	1.097	0.839	0.859	0.926	0.982	0.875	1.017	1.255
Q96KN2	Beta-Ala-His dipeptidase OS=Homo sapiens OX=9606 GN=CNDP1 PE=1 SV=4	23	9	57	9	507	56.7	5.3	179.81	9	0.918	0.929	0.994	1.082	1.023	1.006	0.804	0.86	1.121	1.126	0.896	0.942	0.778	0.793	1.001	1.006	0.751	0.826	0.931	1.012	1.04	0.974	1.003	1.052	1.02	1.106	1.18	1.207	0.952	0.899	1.192	1.245	1.109	1.136	1.027	1.145	0.912	1.012	1.138
P02753	Retinol-binding protein 4 OS=Homo sapiens OX=9606 GN=RBP4 PE=1 SV=3	54	8	133	8	201	23	6.07	368.95	8	0.906	0.95	0.885	0.957	1.02	1.069	0.89	0.939	1.394	1.326	0.858	0.963	0.731	0.818	0.728	0.732	1.144	1.085	1.066	1.083	1.069	1.185	1.009	1.105	0.988	0.968	1.094	1.111	1.193	1.393	1.108	1.106	0.968	0.923	0.87	0.923	0.936	1.018	1.18
Q96PD5	N-acetylmuramoyl-L-alanine amidase OS=Homo sapiens OX=9606 GN=PGLYRP2 PE=1 SV=1	16	6	88	6	576	62.2	7.55	358.07	6	1.03	0.968	1.058	1.022	0.926	0.92	0.928	0.943	0.976	0.918	0.948	0.977	1.146	1.103	0.858	0.799	1.049	0.906	0.917	0.905	1.003	0.954	0.704	0.708	1.159	1.052	0.982	0.927	0.899	0.919	0.935	0.817	1.093	1.098	1.007	0.995	0.842	0.895	0.93
P15169	Carboxypeptidase N catalytic chain OS=Homo sapiens OX=9606 GN=CPN1 PE=1 SV=1	34	11	69	11	458	52.3	7.34	194.14	11	1.323	1.291	1.074	1.044	1.134	1.157	0.974	1.091	0.865	0.834	1.054	1.051	0.955	1.072	1.033	1.138	1.21	1.136	1.034	1.097	1.06	0.878	0.85	1.02	1.205	1.085	1.184	1.184	1.063	1.137	1.044	1.14	1.081	1.035	0.888	1.017	1.211	1.296	1.172
P29622	Kallistatin OS=Homo sapiens OX=9606 GN=SERPINA4 PE=1 SV=3	26	8	61	8	427	48.5	7.75	213.22	8	0.838	0.956	0.862	0.914	0.966	0.888	1.088	1.151	0.92	0.965	1.197	1.14	0.936	0.934	0.786	0.844	1.06	1.103	1.013	1.031	1.109	1.097	1.07	1.106	0.911	0.987	0.92	1.026	1.083	1.03	1.017	1.041	1.134	1.086	1.056	1.144	0.951	1.032	1.103
P01019	Angiotensinogen OS=Homo sapiens OX=9606 GN=AGT PE=1 SV=1	19	8	123	8	485	53.1	6.32	368.23	8	1.056	1	0.972	0.985	0.833	0.882	0.811	0.918	1.115	1.082	0.822	0.798	0.818	0.852	0.833	0.886	1.004	1.004	1.03	1.131	1.083	1.136	0.889	1.013	0.961	0.912	1.015	1.03	0.981	1.063	1.173	1.259	1.129	1.12	0.886	0.903	0.996	1.135	0.961
P19652	Alpha-1-acid glycoprotein 2 OS=Homo sapiens OX=9606 GN=ORM2 PE=1 SV=2	42	9	104	6	201	23.6	5.11	291.2	9	1.33	1.38	1.06	1.171	1.346	1.023	1.297	0.977	0.8	0.893	2.157	1.059	1.07	0.966	2.157	2.901	1.014	0.963	0.96	0.997	1.01	1.043	1.96	1.03	0.74	0.723	1.506	1.507	0.776	0.792	0.877	1.133	1.168	0.848	2.807	2.645	1.055	1.109	0.867
P20851	C4b-binding protein beta chain OS=Homo sapiens OX=9606 GN=C4BPB PE=1 SV=1	38	8	82	8	252	28.3	5.14	235.73	8	0.949	0.976	0.972	0.926	1.085	1.042	0.955	1.01	0.976	0.905	0.801	0.856	0.986	0.999	0.801	0.783	1.186	1.142	1.205	1.106	1.05	1.091	1.086	1.023	1.066	1.09	1.062	1.117	1.105	1.113	1.147	1.125	0.85	0.882	1.013	1.013	1.07	1.054	1.086
P02652	Apolipoprotein A-II OS=Homo sapiens OX=9606 GN=APOA2 PE=1 SV=1	46	6	349	6	100	11.2	6.62	1249.63	6	1.056	1.088	1.038	1.116	1.163	1.17	0.911	0.979	1.188	1.201	0.951	0.916	0.835	0.792	1.622	0.703	1.03	1.042	1.128	0.907	1.363	0.813	0.891	0.819	0.984	1.092	0.998	1.042	1.029	1.064	1.133	1.072	0.883	0.933	0.771	0.85	0.732	0.825	1.057
A0M8Q6	Immunoglobulin lambda constant 7 OS=Homo sapiens OX=9606 GN=IGLC7 PE=1 SV=3	70	7	392	2	106	11.2	8.29	1629.12	7	0.52	0.592	1.691	1.683	1.191	1.418	0.69	0.67	0.638	0.701	0.931	0.96	0.968	0.989	0.844	0.838	0.709	0.786	0.836	0.866	0.354	0.404	0.713	0.59	1.374	1.422	0.871	0.868	0.485	0.553	0.47	0.47	0.342	0.412	1.212	1.232	0.583	0.635	1.736
P22792	Carboxypeptidase N subunit 2 OS=Homo sapiens OX=9606 GN=CPN2 PE=1 SV=3	22	10	94	10	545	60.5	5.99	308.71	10	1.266	1.213	1.057	1.067	1.099	1.118	0.827	0.927	0.917	0.88	0.949	1.035	0.908	0.92	1.151	1.222	1.071	1.02	1.123	1.133	0.873	0.917	0.828	0.962	1.194	0.981	1.183	1.195	1.116	1.212	1.096	1.177	0.987	0.972	0.945	0.933	1.195	1.275	1.083
Q08380	Galectin-3-binding protein OS=Homo sapiens OX=9606 GN=LGALS3BP PE=1 SV=1	21	9	65	9	585	65.3	5.27	241.79	9	0.722	0.706	1.005	0.999	1.714	1.629	1.338	1.461	0.805	0.868	1.028	1.228	0.981	0.9	1.215	1.349	0.548	0.578	1.429	1.389	1.428	1.473	0.784	0.882	0.801	0.741	0.895	0.902	0.979	1.045	1.156	1.366	0.88	0.796	1.049	1.075	0.738	0.746	0.798
P03951	Coagulation factor XI OS=Homo sapiens OX=9606 GN=F11 PE=1 SV=1	16	12	55	11	625	70.1	8.1	144.24	12	1.286	1.12	1.222	1.187	1.203	1.324	1.075	1.174	1.121	1.079	1.231	1.239	0.827	0.927	0.941	1.023	1.11	1.088	1.117	1.05	1.121	1.184	1.187	1.154	0.993	1.018	1.011	1.032	1.082	1.155	1.046	1.08	1.114	0.948	1.245	1.313	1.215	1.463	1.073
P80108	Phosphatidylinositol-glycan-specific phospholipase D OS=Homo sapiens OX=9606 GN=GPLD1 PE=1 SV=3	12	7	62	7	840	92.3	6.37	189.03	7	0.932	0.96	1.096	1.107	1.2	1.288	1.118	1.142	1.352	1.243	1.115	1.359	1.117	1.311	1.288	1.367	1.281	1.198	1.152	1.245	0.981	1.033	0.946	1.108	1.109	1.053	0.865	0.916	1.048	1.081	0.925	0.97	0.817	0.801	0.952	0.976	1.004	1.024	1.01
P05452	Tetranectin OS=Homo sapiens OX=9606 GN=CLEC3B PE=1 SV=3	44	7	61	7	202	22.5	5.67	250.92	7	1.082	1.125	1.016	0.995	0.909	0.935	0.947	1.013	1.038	1.035	0.903	0.943	0.907	0.967	0.901	0.927	1.006	1.045	1.024	1.017	0.965	1.089	0.888	1.028	0.975	1.066	0.985	0.973	1.005	1.073	0.877	0.873	0.832	0.9	0.88	0.873	1.055	1.008	1.052
Q96IY4	Carboxypeptidase B2 OS=Homo sapiens OX=9606 GN=CPB2 PE=1 SV=2	27	8	50	8	423	48.4	7.71	218.63	8	1.055	1.057	1.017	0.946	1	1.012	0.828	0.857	0.924	0.942	0.936	0.965	1.008	0.86	0.955	0.873	0.984	1.003	0.976	1.116	1.18	1.102	1.053	1.045	0.827	0.8	0.924	0.985	0.85	0.771	0.947	0.907	0.935	1.031	0.982	1.06	0.942	0.987	1.039
Q9UGM5	Fetuin-B OS=Homo sapiens OX=9606 GN=FETUB PE=1 SV=2	33	9	70	9	382	42	6.83	224.92	9	1.126	1.051	1.259	1.161	1.18	1.266	0.868	1.013	1.062	1.104	1.021	1.102	1.036	1.11	1.004	1.056	0.817	0.754	0.815	0.88	0.935	0.99	0.789	0.917	1.189	1.146	0.952	0.889	0.981	1.093	1.1	1.196	1.144	1.126	1.014	1.081	1.073	1.211	0.96
P02750	Leucine-rich alpha-2-glycoprotein OS=Homo sapiens OX=9606 GN=LRG1 PE=1 SV=2	23	8	86	8	347	38.2	6.95	310.7	8	1.151	1.118	0.941	0.926	0.802	0.858	1.074	1.207	1.001	0.876	0.985	1.034	1.158	1.235	1.194	1.343	0.868	0.773	0.728	0.822	0.84	0.876	0.719	0.847	0.97	0.928	0.933	0.934	0.921	0.921	0.979	1.032	0.962	0.926	0.776	0.778	1.393	1.442	0.872
P49747	Cartilage oligomeric matrix protein OS=Homo sapiens OX=9606 GN=COMP PE=1 SV=2	20	10	47	8	757	82.8	4.6	141.77	10	1.174	1.026	1.331	1.034	1.049	0.982	0.967	1.042	1.398	1.58	1.114	1.096	1.319	1.123	1.38	1.379	1	0.881	0.761	1.245	1.104	1.075	0.724	1.155	1.248	1.088	1.188	1.128	1.215	1.21	1.094	1.054	0.85	0.756	0.919	0.89	0.837	0.987	0.932
P01591	Immunoglobulin J chain OS=Homo sapiens OX=9606 GN=JCHAIN PE=1 SV=4	64	7	107	7	159	18.1	5.24	292.66	7	0.903	0.882	1.478	1.487	1.315	1.394	0.657	0.683	1.357	1.308	1.209	1.29	0.938	0.959	0.861	0.862	1.033	0.989	1.163	1.262	0.622	0.676	0.889	0.934	1.189	1.154	1.177	1.145	0.868	0.957	0.624	0.683	1.452	1.395	1.274	1.274	1.006	1.092	0.92
Q12805	EGF-containing fibulin-like extracellular matrix protein 1 OS=Homo sapiens OX=9606 GN=EFEMP1 PE=1 SV=2	18	6	42	6	493	54.6	5.07	158.64	6	0.933	0.917	0.975	0.987	1.057	0.991	0.876	0.942	1.044	1.014	1.05	1.149	1.158	1.175	0.972	1.041	1.117	1.08	0.972	1.061	0.922	1.053	0.771	0.886	1.285	1.079	1.153	1.145	1.051	1.232	0.939	0.944	1.142	1.316	1.198	1.313	1.209	1.32	1.077
Q9NZP8	Complement C1r subcomponent-like protein OS=Homo sapiens OX=9606 GN=C1RL PE=1 SV=2	15	7	63	6	487	53.5	7.2	174.5	7	1.07	0.985	0.52	0.55	1.177	1.129	0.987	1.054	1.05	0.953	1.001	0.925	1.011	0.987	1.071	1.065	0.922	0.916	0.869	0.933	1.139	1.076	1.033	1.146	1.086	1.047	0.933	0.989	0.972	1.013	1.223	1.288	0.951	0.935	0.787	0.884	1.25	1.234	0.855
P02746	Complement C1q subcomponent subunit B OS=Homo sapiens OX=9606 GN=C1QB PE=1 SV=3	21	6	70	6	253	26.7	8.63	201.76	6	1.15	1.063	1.218	1.186	1.117	1.211	0.88	1.024	1.126	1.024	1.015	1.116	1.06	1.229	0.934	0.999	1.297	1.168	1.239	1.291	0.969	1.213	1.004	1.309	1.204	1.135	1.204	1.243	1.033	1.25	0.967	1.135	1.416	1.242	1.279	1.262	1.136	1.367	1.026
P00746	Complement factor D OS=Homo sapiens OX=9606 GN=CFD PE=1 SV=5	48	8	43	8	253	27	7.71	137.48	8	1.321	1.058	1.137	1.233	1.166	1.166	0.857	1.051	1.359	1.328	1.446	1.139	1.266	1.452	1.168	1.166	1.01	0.983	1.229	1.123	1.043	1.149	1.101	1.136	1.541	1.755	1.697	1.454	1.179	1.27	1.317	1.155	0.951	0.973	1.369	1.51	1.455	1.377	1.055
P02775	Platelet basic protein OS=Homo sapiens OX=9606 GN=PPBP PE=1 SV=3	45	5	56	5	128	13.9	8.79	199.42	5	0.467	0.471	0.509	0.533	1.541	1.482	0.91	0.899	1.451	1.419	0.694	0.67	0.745	0.8	2.169	2.349	0.665	0.676	0.707	0.708	0.451	0.454	0.982	0.932	1.055	0.95	1.336	1.394	0.816	0.873	0.666	0.666	0.615	0.679	2.061	2.123	0.896	0.91	1.39
P02656	Apolipoprotein C-III OS=Homo sapiens OX=9606 GN=APOC3 PE=1 SV=1	74	5	104	5	99	10.8	5.41	477.46	5	1.018	0.923	0.865	0.867	1.125	1.199	0.785	0.826	1.411	1.353	0.873	0.864	0.818	0.905	0.93	0.949	1.051	1.012	0.934	1.017	1.298	1.403	0.796	0.949	1.263	1.151	1.149	1.133	1.166	1.206	0.963	0.88	1.466	1.402	0.897	0.949	0.868	0.956	1.197
O75636	Ficolin-3 OS=Homo sapiens OX=9606 GN=FCN3 PE=1 SV=2	17	6	75	6	299	32.9	6.67	246.61	6	0.833	0.853	0.908	0.936	0.969	0.975	0.941	0.999	0.866	0.856	0.879	0.946	0.839	0.855	0.72	0.656	0.587	0.562	1.132	1.229	1.161	1.138	0.821	0.876	1.126	1.158	1.072	1.092	1.228	1.259	1.226	1.337	1.187	1.31	0.996	1.13	1.067	1.051	0.948
P02654	Apolipoprotein C-I OS=Homo sapiens OX=9606 GN=APOC1 PE=1 SV=1	35	5	200	5	83	9.3	8.47	617.67	5	1.432	1.348	1.217	1.198	1.093	1.07	1.116	1.206	1.291	1.234	0.831	0.822	0.781	0.78	1.2	1.266	1.141	1.12	1.076	1.13	1.326	1.406	0.879	0.937	1.065	1.001	0.958	0.965	1.171	1.276	0.713	0.715	0.987	0.992	0.752	0.761	0.723	0.759	1.113
P35542	Serum amyloid A-4 protein OS=Homo sapiens OX=9606 GN=SAA4 PE=1 SV=2	52	7	93	7	130	14.7	9.07	248.28	7	1.098	1.105	0.964	0.95	1.167	1.132	0.892	0.913	0.858	0.879	0.773	0.813	0.809	0.791	1.367	1.403	1.056	0.995	0.829	0.909	1.266	1.309	0.841	0.899	0.915	0.913	0.768	0.762	0.906	0.914	1.105	1.083	0.959	0.942	0.691	0.728	1.276	1.307	0.91
P06276	Cholinesterase OS=Homo sapiens OX=9606 GN=BCHE PE=1 SV=1	11	6	47	6	602	68.4	7.42	154.58	6	0.877	0.87	1.137	1.203	0.946	1.076	0.978	1.034	1.147	1.023	1.252	1.24	1.014	1.192	1.032	1.126	1.273	1.143	1.127	1.139	1.319	1.371	0.953	1.053	1.405	1.281	1.215	1.264	1.214	1.326	1.368	1.563	1.109	1.076	0.992	1.13	0.988	1.044	1.165
P04278	Sex hormone-binding globulin OS=Homo sapiens OX=9606 GN=SHBG PE=1 SV=2	25	8	36	8	402	43.8	6.71	86.55	8	1.825	1.645	1.311	1.356	0.822	0.838	1.169	1.372	1.357	1.376	0.662	0.862	1.373	1.401	1.602	1.768	0.986	1.056	1.067	1.269	0.75	0.876	0.796	0.927	1.555	1.46	1.004	1.042	0.688	0.81	0.476	0.605	1.177	1.184	1.116	1.076	0.952	0.963	1.184
O00391	Sulfhydryl oxidase 1 OS=Homo sapiens OX=9606 GN=QSOX1 PE=1 SV=3	16	9	34	9	747	82.5	8.92	89.33	9	1.221	1.246	1.149	1.124	1.327	1.475	0.674	1.331	0.963	0.934	1.408	1.153	1.492	1.638	1.402	1.562	0.956	0.97	1.28	1.132	1.054	1.047	0.951	0.961	0.701	0.643	0.689	0.68	1.008	0.799	0.683	1.204	1.088	1.01	0.947	1.01	0.95	1.062	0.95
O95445	Apolipoprotein M OS=Homo sapiens OX=9606 GN=APOM PE=1 SV=2	46	8	101	8	188	21.2	6.01	232.3	8	1.304	1.234	1.195	1.151	1.121	1.143	1.028	1.113	1.288	1.273	0.832	0.924	0.88	0.936	1.221	1.271	1.203	1.333	1.161	1.267	1.233	1.241	1.127	1.267	1.182	1.167	1.063	1.126	0.923	0.978	0.962	0.984	0.891	0.904	0.793	0.887	0.893	0.955	1.081
P02747	Complement C1q subcomponent subunit C OS=Homo sapiens OX=9606 GN=C1QC PE=1 SV=3	25	5	53	5	245	25.8	8.41	212.74	5	1.032	0.873	1.243	1.209	1.168	1.348	0.892	0.978	0.775	0.805	0.87	0.852	1.047	0.993	0.788	0.768	1.21	1.159	1.17	1.22	1.005	1.21	1.035	1.176	1.128	1.099	1.074	1.058	1.086	1.089	0.965	0.96	0.969	1.057	1.057	1.055	0.986	1.009	0.931
P26927	Hepatocyte growth factor-like protein OS=Homo sapiens OX=9606 GN=MST1 PE=1 SV=2	13	8	43	8	711	80.3	7.68	119.55	8	1.378	1.155	1.4	1.315	1.36	1.489	0.948	1.038	1.397	1.345	1.232	1.374	1.022	1.125	1.156	1.227	1.436	1.233	1.138	1.266	1.096	1.322	1.218	1.511	1.283	1.163	1.004	1.067	0.872	1.123	1.103	1.211	1.365	1.222	0.77	0.858	1.142	1.375	1.043
P04180	Phosphatidylcholine-sterol acyltransferase OS=Homo sapiens OX=9606 GN=LCAT PE=1 SV=1	15	4	27	4	440	49.5	6.11	92.81	4	1.41	1.226	1.199	1.18	1.288	1.351	1.014	1.295	1.145	1.116	1.172	1.046	1.013	1.191	0.974	1.092	1.274	1.116	1.133	1.421	1.226	1.21	0.979	1.068	1.242	1.217	0.996	1.09	1.09	1.358	1.181	1.261	1.036	1.008	0.935	0.901	0.991	0.985	1.016
P49908	Selenoprotein P OS=Homo sapiens OX=9606 GN=SELENOP PE=1 SV=3	10	4	54	4	381	43.2	7.87	184.6	4	1.084	1.161	0.962	1.051	0.968	0.946	0.909	0.975	1.144	1.157	0.866	0.972	0.962	0.929	0.965	0.953	1.17	1.233	1.046	1.188	1.127	1.149	1.061	1.056	0.885	0.905	1.052	1.061	1.069	1.09	0.84	0.846	0.967	1.001	1.051	1.065	1.011	1.034	1.248
P43251	Biotinidase OS=Homo sapiens OX=9606 GN=BTD PE=1 SV=2	10	5	36	5	543	61.1	6.25	138.09	5	1.046	1.019	1.115	1.089	1.102	1.235	1.181	1.243	1.083	1.084	1.165	1.39	1.415	1.51	1.453	1.462	1.017	0.965	0.949	1.058	1.137	1.215	0.981	1.139	1.054	0.994	1.12	1.099	1.049	1.081	0.979	0.984	1.066	1.024	0.912	0.932	1.054	1.001	1.048
A0A0C4DH33	Immunoglobulin heavy variable 1-24 OS=Homo sapiens OX=9606 GN=IGHV1-24 PE=3 SV=1	40	3	84	2	117	12.8	5.16	263.26	3	1.129	0.924	1.073	1.122	1.332	1.187	0.936	0.822	1.405	1.27	1.17	1.275	1.101	1.083	1.346	1.384	0.997	1.029	1.079	1.467	0.843	1.131	1.089	1.332	1.155	1.056	1.265	1.096	1.146	1.062	1.208	1.189	1.547	1.28	1.369	1.3	1.166	0.987	1.117
P33151	Cadherin-5 OS=Homo sapiens OX=9606 GN=CDH5 PE=1 SV=5	7	5	37	5	784	87.5	5.43	106.33	5	0.825	0.874	1.158	1.237	0.929	0.942	0.918	0.985	1.135	1.107	1.128	0.969	1.049	1.11	0.982	1.043	0.852	0.877	0.813	0.872	1.083	0.977	0.905	0.895	1.022	0.807	1.123	0.862	1.18	0.999	1.027	0.92	1.118	1.041	0.855	0.92	0.985	1.05	1.065
A0A075B6K5	Immunoglobulin lambda variable 3-9 OS=Homo sapiens OX=9606 GN=IGLV3-9 PE=3 SV=1	33	3	30	1	115	12.3	7.39	96.54	3	0.806	0.696	1.066	1.017	1.2	1.195	0.53	0.604	1.408	1.636	0.909	0.963	1.264	1.519	1.514	1.492	1.116	1.283	1.478	1.296	0.829	1.034	1.24	0.976	0.641	0.649	1.163	0.954	0.694	0.848	1.034	1.316	1.475	1.23	0.814	0.78	2.064	1.947	0.958
P02655	Apolipoprotein C-II OS=Homo sapiens OX=9606 GN=APOC2 PE=1 SV=1	36	4	62	4	101	11.3	4.72	202.27	4	1.287	1.13	1.092	1.065	1.13	1.262	1.004	1.123	1.383	1.197	0.935	0.947	0.887	0.972	1.001	0.989	1.125	1.036	1.021	1.12	1.412	1.479	0.921	1.041	1.241	1.135	1.141	1.23	1.212	1.397	0.912	0.931	1.155	1.137	0.918	0.923	0.837	0.934	1.251
A0A0C4DH38	Immunoglobulin heavy variable 5-51 OS=Homo sapiens OX=9606 GN=IGHV5-51 PE=3 SV=1	44	4	59	4	117	12.7	8.27	141.02	4	0.754	0.801	1.189	1.259	1.192	1.19	0.584	0.593	1.009	0.992	0.727	0.688	0.816	0.806	1.161	1.201	0.649	0.641	0.854	0.811	0.603	0.592	0.643	0.589	1.065	1.06	1.09	1.085	0.936	0.955	1.152	1.146	1.022	1.021	0.923	0.966	0.674	0.784	0.896
P01833	Polymeric immunoglobulin receptor OS=Homo sapiens OX=9606 GN=PIGR PE=1 SV=4	12	7	24	7	764	83.2	5.74	82.1	7	0.658	0.712	0.926	0.721	0.856	1.078	1.157	1.107	0.915	1.029	1.972	2.206	1.029	1.015	0.975	1.085	0.526	0.582	0.621	0.753	1.194	1.173	0.878	0.829	0.868	0.761	0.983	0.883	0.841	0.849	1.123	1.106	1.351	1.435	1.652	1.645	1.492	1.433	0.883
P01742	Immunoglobulin heavy variable 1-69 OS=Homo sapiens OX=9606 GN=IGHV1-69 PE=1 SV=2	23	3	46	2	117	12.7	9.17	123.53	3	0.911	0.9	0.571	0.537	1.296	1.532	0.678	0.789	1.46	1.285	1.036	0.96	0.695	1.155	1.339	1.45	0.865	0.867	1.453	1.433	0.548	0.637	0.758	0.728	0.796	0.872	0.916	0.859	0.585	0.588	1.08	1.136	1.721	1.698	1.292	1.378	1.068	1.256	1.076
P23083	Immunoglobulin heavy variable 1-2 OS=Homo sapiens OX=9606 GN=IGHV1-2 PE=1 SV=2	26	3	76	1	117	13.1	9.13	177.5	3	0.433	0.779	0.507	0.496	0.801	0.659	0.441	0.343	0.846	0.903	0.864	0.775	1.074	0.985	0.699	0.733	0.849	0.964	0.995	0.934	0.807	0.925	0.653	0.65	0.659	0.954	1.036	1.079	1.452	1.438	1.398	1.419	0.945	0.901	0.741	0.641	0.934	0.835	0.745
Q15485	Ficolin-2 OS=Homo sapiens OX=9606 GN=FCN2 PE=1 SV=2	19	5	28	5	313	34	6.77	79.15	5	0.79	0.742	0.989	0.998	0.919	0.912	0.795	0.879	0.8	0.859	0.918	0.842	0.886	0.85	0.718	0.674	1.058	0.91	1.133	1.227	1.415	1.516	0.923	0.946	0.985	1.067	1.028	1.016	0.984	1.048	1.144	1.242	0.924	0.989	1.368	1.359	0.823	0.76	1.001
Q6UXB8	Peptidase inhibitor 16 OS=Homo sapiens OX=9606 GN=PI16 PE=1 SV=1	12	5	21	5	463	49.4	5.39	50.17	5	1.215	1.251	1.218	1.122	1.191	1.149	1.174	1.415	1.107	1.085	0.849	1.197	1.066	1.313	0.742	0.897	1.057	1.153	0.728	0.881	0.815	0.883	0.699	0.916	1.046	1.01	1.282	1.355	1.039	1.182	1.044	1.021	0.899	0.697	1.067	1.029	0.762	0.888	1.109
P22352	Glutathione peroxidase 3 OS=Homo sapiens OX=9606 GN=GPX3 PE=1 SV=2	27	5	32	5	226	25.5	8.13	117.63	5	1.079	1.056	1.037	1.061	1.037	1.107	1.113	1.285	1.047	1.075	0.932	1.007	0.99	1.063	1.257	1.396	1.035	0.991	1.06	1.098	0.912	1.003	0.958	1.107	1.27	1.122	1.364	1.324	1.118	1.319	1.02	1.112	0.924	0.814	0.956	0.968	0.901	1.027	1.102
P06310	Immunoglobulin kappa variable 2-30 OS=Homo sapiens OX=9606 GN=IGKV2-30 PE=3 SV=2	17	3	51	2	120	13.2	8.51	175.36	3	0.75	0.704	1.204	1.221	0.868	0.945	0.561	0.613	1.169	1.013	1.402	1.592	1.441	1.465	0.801	0.858	1.021	1.145	1.032	1.004	0.779	0.79	0.907	0.954	0.853	0.798	0.912	1.041	0.919	0.929	0.67	0.724	0.787	0.822	1.048	1.072	0.945	0.95	1.237
A0A075B6K4	Immunoglobulin lambda variable 3-10 OS=Homo sapiens OX=9606 GN=IGLV3-10 PE=3 SV=2	28	3	69	3	115	12.4	4.83	178.12	3	0.899	0.788	1.058	1.009	1.331	1.432	0.452	0.456	1.021	0.977	0.744	0.938	0.74	0.823	1.046	1.178	1.247	1.189	1.379	1.36	0.89	0.927	0.847	1.057	1.064	0.991	0.923	0.968	0.85	1.025	1.305	1.44	1.42	1.334	1.316	1.303	0.732	0.722	0.967
P01743	Immunoglobulin heavy variable 1-46 OS=Homo sapiens OX=9606 GN=IGHV1-46 PE=1 SV=2	19	2	83	1	117	12.9	8.92	205.03	2	0.962	0.891	1.051	1.106	1.005	0.88	0.724	0.799	0.617	1.151	1.366	1.056	1.032	0.922	0.759	0.741	0.722	0.947	0.872	0.688	0.933	0.908	1.394	0.786	0.861	1.001	0.862	1.017	1.056	0.948	0.835	0.794	1.332	1.136	1.05	1.057	1.261	1.088	0.988
P04070	Vitamin K-dependent protein C OS=Homo sapiens OX=9606 GN=PROC PE=1 SV=1	9	4	26	4	461	52	6.28	75.79	4	1.221	1.225	1.027	1.045	0.989	1.01	0.99	1.01	1.381	1.26	1.094	1.141	0.965	0.992	0.667	0.702	1.158	1.055	1.017	1.096	1.2	1.301	1.023	1.222	1.208	1.123	0.913	0.939	1.053	1.197	1.059	1.052	0.976	1.022	0.75	0.767	1.086	1.192	1.032
A2NJV5	Immunoglobulin kappa variable 2-29 OS=Homo sapiens OX=9606 GN=IGKV2-29 PE=3 SV=2	26	3	49	1	120	13.1	7.28	158.56	3	0.442	0.411	0.44	0.412	1.104	0.78	0.625	0.638	1.442	1.323	0.719	0.893	0.855	0.881	0.982	0.987	0.842	1.069	1.116	1.013	0.754	0.78	0.796	0.63	0.976	1.103	0.608	0.587	0.689	0.616	0.904	0.793	0.634	0.655	1.212	1.216	0.847	0.834	0.917
A0A087WW87	Immunoglobulin kappa variable 2-40 OS=Homo sapiens OX=9606 GN=IGKV2-40 PE=3 SV=2	17	3	67	2	121	13.3	4.61	209.7	3	0.978	0.999	1.559	1.674	1.809	1.42	0.746	0.632	1.339	1.579	0.841	1.225	1.303	1.062	1.08	1.226	0.876	1.087	1.352	1.227	0.865	0.862	1.057	0.962	0.677	0.702	0.579	0.587	1.172	0.822	0.781	1.071	0.802	0.777	0.789	0.754	0.773	0.703	0.731
P02745	Complement C1q subcomponent subunit A OS=Homo sapiens OX=9606 GN=C1QA PE=1 SV=2	18	3	49	3	245	26	9.11	175.78	3	0.924	0.905	1.073	1.085	0.969	1.028	0.752	0.848	1.067	1.134	0.713	1.029	1.183	1.284	1.023	1.05	1.016	1.048	1.11	1.114	1.005	0.973	0.727	1.122	0.979	0.983	1.025	0.984	1.106	1.119	1.069	0.898	1.024	1.03	1.017	1.035	0.982	1.085	0.93
P08571	Monocyte differentiation antigen CD14 OS=Homo sapiens OX=9606 GN=CD14 PE=1 SV=2	12	5	33	5	375	40.1	6.23	104.59	5	0.864	0.883	0.916	0.889	0.843	0.819	0.887	0.698	1.074	1.06	0.97	1.023	0.967	1.003	1.058	1.086	0.893	1.028	0.965	0.999	0.951	0.915	1.031	1.124	0.987	0.996	1.039	1.084	0.963	0.943	0.921	0.977	0.868	0.867	0.771	0.923	1.102	1.161	0.782
P61769	Beta-2-microglobulin OS=Homo sapiens OX=9606 GN=B2M PE=1 SV=1	19	3	22	3	119	13.7	6.52	90.63	3	0.848	0.936	0.878	0.909	1.063	0.966	0.893	0.926	0.857	1.483	0.868	0.982	1.544	1.144	0.996	0.914	0.936	1.078	1.158	1.23	1.152	1.131	1.144	1.086	0.885	0.797	0.841	0.816	0.943	0.888	0.98	0.978	0.864	0.975	0.918	1.003	2.014	1.948	0.975
P02741	C-reactive protein OS=Homo sapiens OX=9606 GN=CRP PE=1 SV=1	20	4	27	4	224	25	5.63	85.63	4	0.222	0.254	0.534	0.508	0.64	0.569	0.254	0.255	0.457	0.402	0.43	0.308	0.46	0.542	2.002	1.901	0.355	0.404	0.362	0.42	0.93	0.89	1.22	0.918	0.394	0.467	0.45	0.447	0.587	0.448	1.079	1.049	1.058	1.012	0.817	0.889	1.96	1.92	0.679
P06312	Immunoglobulin kappa variable 4-1 OS=Homo sapiens OX=9606 GN=IGKV4-1 PE=1 SV=1	28	3	37	3	121	13.4	5.25	90.41	3	0.882	0.809	1.058	1.116	1.226	1.139	0.76	0.753	1.042	0.992	0.788	0.837	0.872	0.862	0.877	0.87	1.153	1.218	1.163	1.189	0.555	0.643	0.759	0.721	1.167	1.194	1.103	1.065	0.925	0.99	1.109	1.154	1.147	1.086	0.93	0.931	1.037	1.048	0.922
P62328	Thymosin beta-4 OS=Homo sapiens OX=9606 GN=TMSB4X PE=1 SV=2	45	4	19	4	44	5.1	5.06	57.63	4	0.44	0.391	0.398	0.462	2.751	2.769	1.594	1.492	0.602	0.745	1.247	1.081	0.85	0.934	1.41	1.695	0.836	0.87	0.626	0.702	0.469	0.477	1.485	1.58	0.717	0.748	2.096	2.277	1.22	1.029	0.759	0.583	0.506	0.544	3.905	4.107	0.896	0.94	1.622
P22891	Vitamin K-dependent protein Z OS=Homo sapiens OX=9606 GN=PROZ PE=1 SV=2	12	5	18	5	400	44.7	5.97	49.23	5	1.047	1.05	0.914	1.048	0.972	1.115	1.35	1.504	1.878	1.668	0.899	1.069	1.265	1.248	0.44	0.505	1.555	1.346	0.993	1.013	1.5	1.805	1.227	1.435	1.657	1.353	1.057	1.064	0.466	0.621	0.957	1.053	1.069	1.102	0.803	0.81	0.694	0.947	1.145
A0A075B6H9	Immunoglobulin lambda variable 4-69 OS=Homo sapiens OX=9606 GN=IGLV4-69 PE=1 SV=1	22	3	51	2	119	12.8	6.51	151.52	3	1.149	0.944	1.394	1.24	1.128	1.416	0.681	0.83	1.513	1.274	1.201	1.212	0.839	0.943	0.935	0.973	1.619	1.361	1.617	1.656	2.012	2.091	0.809	1.001	2.089	2.03	1.151	1.33	1.036	1.092	1.18	1.17	1.082	0.972	0.865	1.01	0.955	1.116	0.874
P06331	Immunoglobulin heavy variable 4-34 OS=Homo sapiens OX=9606 GN=IGHV4-34 PE=1 SV=2	24	2	28	2	123	13.8	9.33	91.26	2	0.753	0.818	1.107	1.099	1.179	1.255	0.727	0.701	1.514	1.565	1.106	0.987	0.863	0.921	1.262	1.403	1.073	0.949	1.329	1.469	0.735	0.855	0.74	0.958	1.199	1.032	1.268	1.264	0.914	1.095	1.631	1.833	1.428	1.376	1.064	1.115	1.139	1.313	1.178
P01344	Insulin-like growth factor II OS=Homo sapiens OX=9606 GN=IGF2 PE=1 SV=1	14	2	18	2	180	20.1	9.32	67.56	2	1.064	1.172	1.029	0.909	1.032	0.928	0.998	1.123	1.016	0.857	1.318	1.211	0.975	1.072	0.798	0.794	1.034	0.982	0.885	0.924	0.968	1.037	0.943	1.011	0.926	0.956	1.063	0.964	1.091	1.036	1.305	1.287	0.973	1.081	0.879	0.967	0.765	0.771	0.902
P01700	Immunoglobulin lambda variable 1-47 OS=Homo sapiens OX=9606 GN=IGLV1-47 PE=1 SV=2	25	2	40	2	117	12.3	5.91	162.3	2	1.099	1.126	1.327	1.28	1.127	1.284	0.653	0.734	1.33	1.145	1.217	1.02	1.018	1.136	0.949	1.012	1.111	1.081	1.29	1.33	0.998	1.136	1.122	1.223	1.297	1.151	1.114	1.107	1.056	1.215	0.968	1.032	1.142	1.11	0.983	0.818	0.804	1.076	0.828
P01714	Immunoglobulin lambda variable 3-19 OS=Homo sapiens OX=9606 GN=IGLV3-19 PE=1 SV=2	44	3	23	3	112	12	4.96	70.22	3	1.167	0.901	1.408	1.305	1.153	1.613	0.742	0.97	1.745	1.495	1.038	1.127	1.15	1.62	1.303	1.672	1.916	2.101	2.322	2.253	1.176	1.645	1.402	1.413	1.355	1.124	1.057	1.019	0.847	1.134	0.935	1.186	1.464	1.34	1.33	1.609	1.276	1.69	0.729
P12955	Xaa-Pro dipeptidase OS=Homo sapiens OX=9606 GN=PEPD PE=1 SV=3	8	3	20	3	493	54.5	6	64.98	3	0.602	0.575	0.607	0.573	0.755	0.669	0.639	0.656	0.917	0.834	0.833	0.704	0.807	0.925	0.951	0.956	0.906	0.953	0.832	1.016	0.853	0.776	0.629	0.835	1.148	0.93	1.29	0.854	1.279	1.207	1.121	1.033	0.784	0.926	0.837	0.939	1.324	1.034	1
Q13790	Apolipoprotein F OS=Homo sapiens OX=9606 GN=APOF PE=1 SV=2	12	3	29	3	326	35.4	5.64	89.76	3	0.925	1.368	0.77	0.78	0.797	0.731	1.059	0.981	0.948	1.039	1.019	0.792	0.995	0.989	0.94	0.927	1.004	1.164	0.762	0.995	0.994	1.102	0.682	1.043	1.112	1.108	1.097	1.047	1.099	1.009	0.846	0.778	0.92	0.95	0.634	0.701	1.046	1.052	1
P61626	Lysozyme C OS=Homo sapiens OX=9606 GN=LYZ PE=1 SV=1	30	3	22	3	148	16.5	9.16	74.4	3	0.634	0.608	0.95	0.916	0.805	0.794	1.458	1.246	0.934	0.676	1.274	1.047	1.011	1.298	0.563	0.6	1.329	1.157	1.178	0.908	1.099	1.228	1.172	0.864	0.741	0.812	1.219	1.1	1.012	0.93	0.78	0.728	0.804	0.805	1.074	1.026	1.819	1.611	1.073
A0A0C4DH68	Immunoglobulin kappa variable 2-24 OS=Homo sapiens OX=9606 GN=IGKV2-24 PE=3 SV=1	17	2	23	1	120	13.1	8.53	74.36	2	0.644	0.67	1.468	1.363	0.959	1.11	0.609	0.693	1.164	1.138	1.353	1.194	1.071	1.322	0.753	0.777	1.081	1.074	1.25	1.089	0.667	0.819	1.038	0.854	1.395	1.267	1.667	1.741	1.848	1.863	0.827	1.014	1.091	0.854	1.055	0.91	1.011	1.174	0.849
P22692	Insulin-like growth factor-binding protein 4 OS=Homo sapiens OX=9606 GN=IGFBP4 PE=1 SV=2	16	3	17	3	258	27.9	7.15	44.67	3	0.951	0.857	0.824	0.969	1.093	0.872	0.739	0.79	1.248	1.284	1.4	1.305	1.271	1.482	0.908	1.235	1.014	1.236	1.25	1.243	1.203	1.329	0.93	1.39	0.946	1.147	0.926	0.963	0.794	1.038	1.021	0.941	0.913	1.151	1.006	1.005	1	1.306	0.942
P11597	Cholesteryl ester transfer protein OS=Homo sapiens OX=9606 GN=CETP PE=1 SV=2	4	2	22	2	493	54.7	6.09	70.74	2	1.318	1.195	1.177	1.366	0.715	0.665	0.76	0.751	1.103	1.078	0.737	0.928	1.25	1.269	0.943	1.044	1.022	0.941	1.127	1.072	1.177	1.058	1.299	1.462	0.997	0.974	0.936	1.036	1.094	1.093	0.801	0.817	0.844	0.795	0.696	0.761	0.735	0.72	0.893
P55056	Apolipoprotein C-IV OS=Homo sapiens OX=9606 GN=APOC4 PE=1 SV=1	16	3	20	3	127	14.5	8.92	60.04	3	1.262	1.364	0.866	0.782	0.924	1.08	0.878	1.084	1.599	1.538	0.837	0.904	0.907	1.224	0.871	1.101	1.633	1.503	1.327	1.418	1.181	1.325	0.711	0.987	1.359	1.173	1.187	1.267	1.444	1.555	1.243	1.335	1.05	1.009	0.793	0.931	0.787	0.811	1.105
A0A075B6I0	Immunoglobulin lambda variable 8-61 OS=Homo sapiens OX=9606 GN=IGLV8-61 PE=3 SV=7	20	3	18	3	122	12.8	4.55	57.64	3	0.685	0.699	1.182	1.326	1.371	1.53	1.3	1.174	1.689	1.698	1.421	1.144	0.958	1.126	1.153	1.365	0.458	0.45	1.747	1.865	0.404	0.517	0.962	1.07	1.641	1.675	1.241	1.219	1.144	1.224	0.98	1.186	0.72	0.728	0.806	0.885	0.871	0.896	1.078
A0A0C4DH34	Immunoglobulin heavy variable 4-28 OS=Homo sapiens OX=9606 GN=IGHV4-28 PE=3 SV=1	8	1	44	1	117	13.1	9.29	86.7	1	1.613	1.34	2.048	1.932	1.162	1.335	0.679	0.76	1.238	1.154	0.812	0.767	1.025	1.148	0.695	0.765	1.033	0.944	1.063	1.027	0.74	0.774	1.132	1.181	1.097	0.944	1.071	1.076	0.766	1.011	1.385	1.51	1.825	1.571	1.387	1.352	1.616	1.803	0.905
A0A075B6I1	Immunoglobulin lambda variable 4-60 OS=Homo sapiens OX=9606 GN=IGLV4-60 PE=3 SV=1	14	2	19	2	120	13	6.25	51.18	2	1.317	1.09	1.4	1.38	0.561	0.603	0.391	0.405	1.49	1.367	3.034	3.231	0.946	1.024	0.61	0.621	1.419	1.267	2.159	2.09	0.944	1.162	1.078	1.214	1.459	1.328	0.982	1.063	0.64	0.842	1.173	1.3	1.021	1.016	0.987	1.04	0.941	0.933	0.867
P01701	Immunoglobulin lambda variable 1-51 OS=Homo sapiens OX=9606 GN=IGLV1-51 PE=1 SV=2	14	2	30	2	117	12.2	7.03	69.4	2	0.893	0.845	1.014	1.013	0.924	1.057	0.469	0.479	1.088	1.026	0.976	0.889	1.086	1.017	0.898	0.949	0.875	0.949	1.963	1.911	0.901	0.901	1	1.006	1.145	1.093	0.777	0.787	0.578	0.686	0.85	0.921	1.414	1.369	1.01	1.078	0.901	0.905	0.683
P07477	Trypsin-1 OS=Homo sapiens OX=9606 GN=PRSS1 PE=1 SV=1	3	1	85	1	247	26.5	6.51	235.55	1	0.779	0.924	0.815	1.073	0.824	0.936	0.838	0.981	0.876	0.888	1.211	0.44	1.054	0.436	0.164	0.223	1.075	1.081	1.013	0.985	0.817	0.856	1.412	0.737	0.732	0.795	0.785	0.951	0.941	0.901	0.763	0.941	0.986	1.011	1.152	1.269	1.311	1.174	0.983
A0A0A0MS14	Immunoglobulin heavy variable 1-45 OS=Homo sapiens OX=9606 GN=IGHV1-45 PE=3 SV=1	6	1	11	1	117	13.5	9.1	26.62	1	0.7	0.75	2.945	2.742	1.165	1.388	0.328	0.454	1.001	1.164	0.605	0.726	0.667	0.801	0.866	1.062	1.022	0.995	0.704	0.673	0.826	0.923	0.666	0.795	0.777	0.725	0.587	0.653	0.61	0.681	0.508	0.549	0.739	0.72	0.871	0.931	0.793	0.815	0.609
Q9HC84	Mucin-5B OS=Homo sapiens OX=9606 GN=MUC5B PE=1 SV=3	0	1	19	1	5762	596	6.64	51.6	1	4.564	1.636	4.535	2.069	1.601	2.352	1.81	2.161	4.978	1.706	0.288	2.72	1.81	4.288	2.737	1.888	3.77	1.824	0.981	2.164	1.517	3.379	0.393	2.074	4.297	1.654	3.627	2.43	1.567	4.619	1.52	1.798	4.327	1.673	2.6	1.962	1.509	3.741	1.583
A0A0B4J1V2	Immunoglobulin heavy variable 2-26 OS=Homo sapiens OX=9606 GN=IGHV2-26 PE=3 SV=1	13	2	13	1	119	13.2	8.29	32.02	2	0.791	0.772	1.745	1.647	1.474	1.571	0.56	0.579	1.135	1.104	1.715	1.619	1.877	1.829	1.808	1.9	0.678	0.633	1.222	1.137	0.7	0.742	0.492	0.445	0.919	0.932	0.665	0.771	1.369	1.325	1.188	1.262	1.474	1.448	0.788	0.834	0.523	0.564	0.68
P0C0L5	Complement C4-B OS=Homo sapiens OX=9606 GN=C4B PE=1 SV=2	44	72	1315	3	1744	192.6	7.27	4337.1	72	1.097	0.855	1.295	1.095	1.018	1.068	0.75	0.736	1.105	1.219	0.813	1.075	1.198	1.181	1.105	1.085	0.914	0.827	0.715	0.835	1.08	0.864	0.686	0.816	1.045	0.964	0.941	0.89	1.105	1.004	0.938	0.811	0.61	0.749	0.665	0.611	1.134	0.792	0.875
P0DOX6	Immunoglobulin mu heavy chain OS=Homo sapiens OX=9606 PE=1 SV=2	33	19	522	2	576	63.4	7.87	1705.76	19	0.902	0.795	1.726	1.774	0.848	0.9	0.505	0.466	2.047	1.968	1.001	1.257	0.734	0.908	1.17	0.98	1.013	0.851	0.877	0.954	0.539	0.576	0.946	1.028	0.836	0.806	1.316	1.383	0.789	0.974	0.651	0.683	0.562	0.574	0.535	0.564	0.843	0.865	0.741
A0A0C4DH29	Immunoglobulin heavy variable 1-3 OS=Homo sapiens OX=9606 GN=IGHV1-3 PE=3 SV=1	19	2	70	1	117	13	9.55	190.57	2	1.734	1.027	1.395	1.015	0.939	1.163	0.866	0.746	1.651	1.358	1.688	1.543	0.585	0.844	1.961	1.825	1.521	0.83	1.22	1.544	0.889	1.389	0.962	1.08	1.626	1.037	1.404	1.413	1.338	1.23	0.704	0.7	0.255	0.381	0.858	0.856	1.039	1.096	1.04
Q13103	Secreted phosphoprotein 24 OS=Homo sapiens OX=9606 GN=SPP2 PE=1 SV=1	12	2	11	2	211	24.3	8.32	37.36	2	1.341	1.342	1.404	1.186	0.98	1.023	0.562	0.911	0.985	0.787	0.93	1.085	0.875	1.128	1.137	1.226	1.009	0.764	0.816	0.8	1.129	1.137	0.646	0.894	1.68	1.28	1.427	1.108	1.054	1.346	1.074	1.108	1.265	1.133	1.144	1.185	1.065	1.211	1.377
P01704	Immunoglobulin lambda variable 2-14 OS=Homo sapiens OX=9606 GN=IGLV2-14 PE=1 SV=2	13	1	13	1	120	12.6	6.49	31.43	1	0.8	0.842	0.733	0.817	0.684	0.722	0.933	1.138	0.492	0.475	1.511	1.192	0.496	0.459	0.475	0.477	0.734	0.849	1.381	1.077	0.559	0.505	0.77	0.741	1.505	1.642	1.769	1.593	0.527	0.647	1.039	1.202	1.351	1.446	1.251	1.408	0.855	0.852	0.943
A0A0G2JMI3	Immunoglobulin heavy variable 1-69-2 OS=Homo sapiens OX=9606 GN=IGHV1-69-2 PE=3 SV=2	6	1	11	1	117	12.9	4.84	22.37	1	1.185	1.33	0.222	0.265	1.636	1.689	0.188	0.178	0.516	0.452	0.304	0.315	0.333	0.464	1.673	1.7	0.663	0.75	0.909	0.918	0.172	0.171	0.498	0.461	1.172	1.051	0.202	0.205	0.167	0.149	0.214	0.216	0.528	0.564	1.659	1.746	0.304	0.343	0.634
P0C0L4	Complement C4-A OS=Homo sapiens OX=9606 GN=C4A PE=1 SV=2	44	73	1314	4	1744	192.7	7.08	4310.69	73	1.023	0.91	1.055	1.112	0.941	0.966	0.975	1.113	0.852	0.817	1.16	1.194	0.858	0.924	0.982	1.163	1.934	1.412	1.165	1.196	1.269	1.643	0.601	1.387	0.77	0.743	0.982	0.891	1.524	1.321	1.137	1.467	0.878	0.85	0.882	0.951	1.325	1.434	0.804
P20742	Pregnancy zone protein OS=Homo sapiens OX=9606 GN=PZP PE=1 SV=4	22	26	399	19	1482	163.8	6.38	1358.11	26	2.997	2.96	0.935	0.915	1.537	1.608	3.016	3.129	0.544	0.55	0.86	0.681	1.968	1.933	1.105	0.913	0.886	0.983	0.663	0.628	0.642	0.693	0.671	0.623	0.729	0.789	0.662	0.655	1.005	1.034	0.625	0.642	0.891	0.86	0.783	0.84	1.054	1.1	1.099
Q03591	Complement factor H-related protein 1 OS=Homo sapiens OX=9606 GN=CFHR1 PE=1 SV=2	44	13	162	2	330	37.6	7.39	488	13	0.377	0.447	1.148	1.176	0.828	0.969	1.084	1.304	1.361	1.36	1.14	1.458	0.809	0.844	0.957	1.065	1.364	1.38	0.752	0.721	1.215	1.33	0.95	1.153									1.205	1.146	0.718	0.721	0.905	1.011	0.853
P01034	Cystatin-C OS=Homo sapiens OX=9606 GN=CST3 PE=1 SV=1	37	5	47	5	146	15.8	8.75	122.29	5	0.78	0.863	0.8	0.769	0.969	0.885	0.885	0.88	1.096	1.417	1.129	1.124	1.555	1.287	1.004	0.91	0.974	1.011	0.935	0.97	0.992	0.935	0.933	1.021	0.953	0.928	1.195	0.883	1.159	1.137	1.052	0.979	0.745	0.87	0.735	0.751	1.161	1.077	0.862
P67936	Tropomyosin alpha-4 chain OS=Homo sapiens OX=9606 GN=TPM4 PE=1 SV=3	35	9	33	9	248	28.5	4.69	99.73	9	0.607	0.587	0.61	0.646	2.215	2.281	1.085	1.115	0.366	0.526	1.046	1.198	0.613	0.667	0.955	0.816	0.878	0.877	0.654	0.6	0.45	0.404	1.132	1.062	0.705	0.726	2.074	2.185	0.955	0.953	0.587	0.569	0.685	0.713	3.361	3.528	0.862	0.881	1.332
Q9BXR6	Complement factor H-related protein 5 OS=Homo sapiens OX=9606 GN=CFHR5 PE=1 SV=1	17	7	25	6	569	64.4	7.06	58.19	7	0.967	0.854	1.06	0.89	1.173	0.988	0.913	0.867	1.12	1.079	0.974	1.022	1.283	1.061	0.907	0.891	0.962	0.699	0.751	1.009	0.826	0.925	0.672	0.949									1.225	1.25	1.439	1.514	1.468	1.622	1.551
Q15582	Transforming growth factor-beta-induced protein ig-h3 OS=Homo sapiens OX=9606 GN=TGFBI PE=1 SV=1	11	6	23	6	683	74.6	7.71	74.39	6	1.269	1.293	0.933	0.986	1.327	1.021	1.209	1.204	1.169	1.107	1.159	1.133	1	1.126	0.887	1.064	1.159	1.113	0.9	1.083	1.036	1.15	0.797	1.227	0.786	0.665	1.001	0.834	0.771	0.708	0.826	0.995	1.107	1.024	0.914	0.862	1.098	0.946	0.803
P01780	Immunoglobulin heavy variable 3-7 OS=Homo sapiens OX=9606 GN=IGHV3-7 PE=1 SV=2	56	6	38	3	117	12.9	6.57	101.03	6	0.833	0.82	1.268	1.328	1.457	1.438	0.648	0.678	0.945	1.191	1.118	1.194	1.455	1.445	1.274	1.449	0.879	0.966	1.342	1.059	0.912	1	1.016	0.931	1.148	1.028	1.144	1.078	1.326	1.446	0.965	0.986	1.233	1.074	1.264	1.365	1.082	1.322	1.022
Q15113	Procollagen C-endopeptidase enhancer 1 OS=Homo sapiens OX=9606 GN=PCOLCE PE=1 SV=2	13	5	26	5	449	47.9	7.43	62.68	5	1.145	1.102	1.034	0.978	1.113	1.026	0.866	0.861									0.712	0.757	0.811	0.603	0.694	0.746	0.671	0.643	0.95	0.978	1.085	1.114	0.953	0.911	0.803	0.756	1.173	1.105	1.077	1.176	1.305	1.014	0.994
Q15848	Adiponectin OS=Homo sapiens OX=9606 GN=ADIPOQ PE=1 SV=1	12	2	13	2	244	26.4	5.74	45.7	2									1.1	1.078	0.768	0.993	1.027	1.381	1.044	1.101	1.186	1.281	0.911	1.108	0.868	1.034	1.001	1.137	0.796	0.849	1.268	1.257	1.088	1.22	0.898	0.908	0.664	0.715	0.646	0.87	1.084	0.783	0.979
A0A075B6I9	Immunoglobulin lambda variable 7-46 OS=Homo sapiens OX=9606 GN=IGLV7-46 PE=3 SV=4	21	3	24	1	117	12.5	7.2	60.66	3	1.384	1.485	1.785	1.958	1.326	1.481	0.727	0.852	0.675	0.799	1.685	1.484	0.361	0.436	1.381	1.527	1.214	1.145	1.567	1.481	0.745	0.728	0.508	0.582	1.527	1.489	1.543	1.731	0.688	0.709	0.963	0.944	1.211	1.23	0.928	0.983	0.691	0.608	0.731
P06702	Protein S100-A9 OS=Homo sapiens OX=9606 GN=S100A9 PE=1 SV=1	25	2	13	2	114	13.2	6.13	51.29	2	0.909	0.688	0.753	1.01	0.621	0.815	0.714	0.855	0.759	0.828	0.645	0.628	0.883	0.992	1.852	1.923	0.976	0.888	1.033	0.947	1.064	0.967	1.029	1.053	0.523	0.588	0.745	0.648	0.744	0.579	0.835	0.883	0.934	1.016	0.659	0.804	1.331	1.397	0.751
P54108	Cysteine-rich secretory protein 3 OS=Homo sapiens OX=9606 GN=CRISP3 PE=1 SV=1	3	1	11	1	245	27.6	7.8	25.94	1	1.221	1.242	0.964	0.811	0.95	1.044	1.567	1.562	1.248	0.985	1.183	0.741	1.057	1.214	0.986	1.075	1.615	1.087	0.839	0.79	0.874	0.785	1.711	1.003	0.562	0.54	1.188	1.37	0.732	0.75	0.842	0.929	0.727	0.592	0.827	0.796	0.98	1.008	0.836
A0A0C4DH39	Immunoglobulin heavy variable 1-58 OS=Homo sapiens OX=9606 GN=IGHV1-58 PE=3 SV=1	6	1	14	1	117	13	9.25	36.99	1	0.849	0.901	0.939	1.057	1.152	1.149	0.487	0.513	0.62	0.667	0.793	0.808	0.83	0.812	0.579	0.629	0.61	0.662	3.005	2.881	0.615	0.641	0.908	0.815	0.787	0.825	0.647	0.703	0.738	0.749	1.377	1.404	0.812	0.875	1.538	0.722	0.76	0.721	1.018
O75382	Tripartite motif-containing protein 3 OS=Homo sapiens OX=9606 GN=TRIM3 PE=1 SV=2	2	1	25	1	744	80.8	7.83	73.33	1	0.833	0.774	1.05	1.108	0.943	0.886	0.871	0.841	1.838	1.927	1.149	1.371	1.667	1.354	1.092	0.971	0.973	0.866	0.947	1.001	0.939	1.102	1.009	0.945									1.167	0.994	1.131	0.974	1.178	1.158	0.944
P04275	von Willebrand factor OS=Homo sapiens OX=9606 GN=VWF PE=1 SV=4	5	13	39	13	2813	309.1	5.48	79.14	13	1.107	0.848	0.935	0.747	1.456	1.636	0.745	0.807																	0.659	0.597	1.094	1.222	0.72	0.66	0.431	0.486	1.015	0.972	3.465	2.857	1.23	1.138	0.929
A0A0B4J1V0	Immunoglobulin heavy variable 3-15 OS=Homo sapiens OX=9606 GN=IGHV3-15 PE=3 SV=1	39	6	32	4	119	12.9	8.62	103.77	6	1.246	1.387	1.864	1.956	1.847	0.949	1.423	1.254	1.312	1.764	1.198	1.647	1.63	1.231	1.455	1.79	0.704	0.798	1.694	1.512	0.773	0.755	0.762	0.696									0.971	0.918	0.98	1.005	0.764	0.734	0.883
P13796	Plastin-2 OS=Homo sapiens OX=9606 GN=LCP1 PE=1 SV=6	16	8	20	8	627	70.2	5.43	45.07	8									0.78	0.777	0.837	0.656	0.607	0.669	0.83	1.052	1.128	1.134	1.225	1.278	1.102	1.175	1.082	1.19	0.638	0.799	0.898	0.905	0.855	0.662	0.886	1.069	0.92	0.839	1.058	0.987	1.039	1.108	0.838
Q9NQ79	Cartilage acidic protein 1 OS=Homo sapiens OX=9606 GN=CRTAC1 PE=1 SV=2	9	5	26	5	661	71.4	5.12	88.72	5	1.59	1.399	1.318	1.251	0.766	0.957	1.16	1.136	1.275	1.099	0.748	0.886	0.69	0.885	1.307	1.402									1.165	1.116	1.204	1.269	1.039	1.235	0.869	0.911	1.155	1.089	0.867	0.768	1.06	1.052	0.977
P01593	Immunoglobulin kappa variable 1D-33 OS=Homo sapiens OX=9606 GN=IGKV1D-33 PE=1 SV=2	14	1	22	1	117	12.8	4.78	63.66	1	0.893	0.946	1.113	1.112	1.176	1.292	0.927	0.892	1.448	1.259	1.276	0.906	0.973	1.051	1.361	1.511	1.034	1.013	1.163	0.945	0.772	0.897	1.298	0.853	0.808	0.853	1.044	0.916	0.771	0.699	1.363	1.387	1.425	1.37	1.003	1.137	0.891	0.868	0.924
A0A0B4J1U7	Immunoglobulin heavy variable 6-1 OS=Homo sapiens OX=9606 GN=IGHV6-1 PE=3 SV=1	21	3	17	3	121	13.5	9.2	41.57	3	1.024	0.969	1.338	1.426	1.44	1.484	0.651	0.682	0.909	0.839	0.806	0.826	1.012	0.984	0.736	0.79	1.089	0.892	1.182	1.227	0.828	0.865	0.992	1.185	1.026	0.912	0.951	1.079	1.917	1.932	0.785	0.879
Q14515	SPARC-like protein 1 OS=Homo sapiens OX=9606 GN=SPARCL1 PE=1 SV=2	6	2	9	2	664	75.2	4.81	25.38	2									0.595	0.88	0.597	0.653	0.879	0.663	0.61	0.66									1.095	1.009	1.209	1.095	1.094	1.13	0.966	1.112	0.505	0.641	0.494	0.458	0.957	0.4	0.73
P16070	CD44 antigen OS=Homo sapiens OX=9606 GN=CD44 PE=1 SV=3	3	2	10	2	742	81.5	5.33	29.02	2																	1.18	1.048	0.968	1.176	0.939	1.134	0.922	0.966	1.002	0.837	0.982	1.176	0.872	1.06	0.912	1.096	1.228	1.087	1.153	1.221	1.462	1.554	1.215
P49643	DNA primase large subunit OS=Homo sapiens OX=9606 GN=PRIM2 PE=1 SV=2	2	1	13	1	509	58.8	7.91	22.07	1																	1.217	0.831	0.896	1.386	1.281	1.337	0.811	1.455	1.299	1.013	0.828	0.992	0.751	1.115	1.036	1.136	0.958	1.15	0.723	0.819	1.552	1.777	1.171
Q8WZ42	Titin OS=Homo sapiens OX=9606 GN=TTN PE=1 SV=4	0	1	9	1	34350	3813.7	6.35	21.66	1	0.717	0.624	1.654	1.693	1.254	1.234	0.772	0.769									0.752	0.701	0.976	1.024	0.774	0.748	0.709	0.744	0.784	0.721	0.705	0.658	2.08	2.105	0.508	0.555	0.865	0.709	0.885	0.92	0.447	0.361	0.753
P0DJI8	Serum amyloid A-1 protein OS=Homo sapiens OX=9606 GN=SAA1 PE=1 SV=1	57	7	50	4	122	13.5	6.79	170.01	7	0.543	0.538	0.616	0.625	1.169	1.147	0.527	0.567									0.446	0.486	0.522	0.631	0.506	0.523	0.399	0.492	0.428	0.416	0.507	0.507	0.503	0.559	0.887	0.863	0.571	0.645	0.455	0.51	2.39	2.34	0.709
P09172	Dopamine beta-hydroxylase OS=Homo sapiens OX=9606 GN=DBH PE=1 SV=3	14	6	10	6	617	69	6.42	29.3	6	1.258	1.121	0.841	0.783	1.089	1.127	0.844	0.899	1.026	0.959	0.863	0.968	0.983	1.238	0.953	0.817									0.744	0.921	1.231	1.056	1.064	0.867	1.051	1.042	1.081	1.198	1.411	1.154	1.187	1.155	1.194
P11226	Mannose-binding protein C OS=Homo sapiens OX=9606 GN=MBL2 PE=1 SV=2	20	5	19	5	248	26.1	5.49	40.92	5	1.56	1.23	1.461	1.308	1.605	1.977	0.753	0.981	0.883	0.887	1.396	1.463	1.134	1.077	0.691	0.919	1.004	0.714	0.808	1.069	1.817	1.845	0.732	0.854	1.502	1.169	1.112	1.455	1.048	1.161	0.879	0.859	1.71	1.481	1.82	2.111	1.211	1.549	1.171
A0A0B4J1Y8	Immunoglobulin lambda variable 9-49 OS=Homo sapiens OX=9606 GN=IGLV9-49 PE=1 SV=1	22	3	23	2	123	13	7.28	69.3	3	0.628	0.797	0.992	1.096	0.709	0.744	0.394	0.398	2.049	1.959	0.989	0.905	1.193	1.364	0.362	0.409	0.618	0.516	1.312	1.303	0.705	0.748	1.009	1.07	1.633	1.44	0.394	0.443	0.38	0.453	1.463	1.695	1.409	1.318	0.729	0.754	0.688	0.666	0.489
P04406	Glyceraldehyde-3-phosphate dehydrogenase OS=Homo sapiens OX=9606 GN=GAPDH PE=1 SV=3	10	3	9	3	335	36	8.46	24.42	3	0.447	0.506	0.501	0.535	2.282	2.234	0.983	1.153	0.891	0.713	1.582	1.451	0.981	0.886	1.618	1.593	1.148	1.21	0.615	0.804	0.509	0.529	1.232	1.239									0.491	0.445	3.69	3.764	0.628	0.933	1.48
A0A0G2JS06	Immunoglobulin lambda variable 5-39 OS=Homo sapiens OX=9606 GN=IGLV5-39 PE=3 SV=1	13	3	13	3	123	13.4	8.63	32.78	3									0.861	0.918	0.621	0.674	1.557	1.75	1.568	1.883	1.12	1.233	1.448	1.503	1.31	1.362	0.856	0.88	1.894	1.851	1.188	1.168	0.601	0.745	0.91	0.958
P18428	Lipopolysaccharide-binding protein OS=Homo sapiens OX=9606 GN=LBP PE=1 SV=3	5	2	14	2	481	53.4	6.7	43.32	2	0.693	0.713	0.702	0.793	1.019	0.82	1.026	1.164	0.747	0.732	0.982	0.904	1.123	0.931	0.736	0.973	0.998	1.077	1.057	1.116	0.983	1.116	1.085	1.049	0.949	1.133	1.211	1.111	1.045	1.158	1.164	1.209	1.331	1.256	0.99	0.977	1.217	1.238	1.071
Q16777	Histone H2A type 2-C OS=Homo sapiens OX=9606 GN=HIST2H2AC PE=1 SV=4	7	1	14	1	129	14	10.9	27.06	1	1.467	1.427	0.877	1.285	1.335	1.604	0.689	0.984	0.849	1.18	0.548	1.202	0.781	1.134	0.692	1.01	0.548	0.71	0.425	0.9	0.529	0.839	0.534	0.892	0.951	1.002	0.67	1.062	0.622	1.038	0.751	1.082	0.773	0.969	0.577	1.091	0.739	1.036	0.621
P0DP03	Immunoglobulin heavy variable 3-30-5 OS=Homo sapiens OX=9606 GN=IGHV3-30-5 PE=3 SV=1	41	5	28	2	117	12.9	8.92	80.57	5	0.959	0.975	0.825	0.922	1.171	1.265	0.665	0.85	1.639	1.649	1.207	0.942	1.973	1.554	2.626	2.857																	1.136	1.007	0.782	0.837	0.723	0.783	0.834
O00187	Mannan-binding lectin serine protease 2 OS=Homo sapiens OX=9606 GN=MASP2 PE=1 SV=4	6	3	15	3	686	75.7	5.63	29.82	3	1.849	1.092	1.697	1.6	1.309	1.648	1.138	1.11									1.244	0.824	1.034	1.57	0.978	1.309	0.799	1.381	0.956	0.852	0.945	0.844	1.044	1.008	1.009	1.011	1.293	1.199	1.272	1.021	1.213	1.273	0.882
P11021	Endoplasmic reticulum chaperone BiP OS=Homo sapiens OX=9606 GN=HSPA5 PE=1 SV=2	6	4	15	4	654	72.3	5.16	37.85	4	1.04	0.87	1.006	0.945	1.159	1.133	0.99	0.918	1.382	1.004	1.62	1.139	1.367	1.439	1.27	1.097	0.975	0.972	0.918	0.744	0.971	0.91	0.988	0.823	1.238	1.088	1.52	1.065	1.495	1.257	1.087	0.957	0.732	0.936	1.359	1.513	0.734	1.009	1.183
P81605	Dermcidin OS=Homo sapiens OX=9606 GN=DCD PE=1 SV=2	19	3	12	3	110	11.3	6.54	33.17	3	0.841	0.969	1.014	2.422	1.141	1.763	0.96	0.739	2.371	1.225	3.066	1.104	1.092	0.98	1.501	1.069									0.981	0.898	1.161	1.096	1.238	1.172	1.035	0.906	0.79	0.588	0.709	0.822	0.636	0.789	0.511
Q9UK55	Protein Z-dependent protease inhibitor OS=Homo sapiens OX=9606 GN=SERPINA10 PE=1 SV=1	4	2	8	2	444	50.7	8.27	21.5	2	1.032	0.97	0.948	0.903	0.931	1.106	0.974	1.013									1.186	1.068	0.861	1.086	1.113	1.185	0.921	1.077	0.951	1.125	0.809	0.913	0.893	0.794	0.923	0.98
P61254	60S ribosomal protein L26 OS=Homo sapiens OX=9606 GN=RPL26 PE=1 SV=1	8	1	12	1	145	17.2	10.55	35.23	1	0.812	0.792	0.826	0.881	0.831	0.823	0.731	0.748	0.813	0.913	0.994	1.033	0.945	0.916	0.802	0.772	0.765	0.764	1.043	1.177	1.198	1.138	0.997	1.044	0.658	0.782	0.798	0.846	1.149	1.075	0.868	1.084
P63267	Actin, gamma-enteric smooth muscle OS=Homo sapiens OX=9606 GN=ACTG2 PE=1 SV=1	26	8	172	2	376	41.9	5.48	531.42	8	0.911	0.638	1.026	0.884	2.062	1.822	1.277	1.191	1.082	0.945	1.192	1.064	0.963	1.009	0.993	0.941	0.935	0.929	0.668	0.659	0.59	0.628	1.123	1.295									0.783	0.665	2.911	3.233	0.868	0.98	1.489
Q9Y490	Talin-1 OS=Homo sapiens OX=9606 GN=TLN1 PE=1 SV=3	4	9	16	9	2541	269.6	6.07	42.34	9	1.086	1.142	1.103	1.317	0.887	0.833	1.445	1.593									0.888	0.953	0.481	0.783	0.348	0.521	1.089	1.572									0.912	0.887	3.902	3.971	0.878	1.052	1.291
P07737	Profilin-1 OS=Homo sapiens OX=9606 GN=PFN1 PE=1 SV=2	18	3	22	3	140	15	8.27	55.27	3	0.631	0.626	0.639	0.555	2.035	2.044	1.313	1.444																									0.775	1.029	3.677	4.358	0.909	0.891	1.701
P10720	Platelet factor 4 variant OS=Homo sapiens OX=9606 GN=PF4V1 PE=1 SV=1	38	3	11	3	104	11.5	9.1	38.27	3	0.667	0.773	0.877	0.863	1.577	1.336	0.819	0.821	1.116	1.15	0.92	0.856	0.768	0.865	1.617	1.671	0.726	0.836	0.74	0.845	0.499	0.487	1.218	1.067	1.628	1.983	1.693	1.437	1.109	1.105	0.697	0.574	0.784	0.797	1.782	2.123	0.927	0.953	1.443
A0A0B4J1V6	Immunoglobulin heavy variable 3-73 OS=Homo sapiens OX=9606 GN=IGHV3-73 PE=3 SV=1	23	3	14	1	119	12.8	9.17	36.18	3	1.154	0.968	1.204	1.152	0.903	0.916	0.792	0.839	1.407	1.111	1.656	1.508	1.433	1.481	1.221	1.292	1.434	1.215	4.208	1.687	1.076	1.014	6.36	1.438	1.298	1.072	1.229	1.094	1.061	1.173	0.942	1.118
A0A0B4J2D9	Immunoglobulin kappa variable 1D-13 OS=Homo sapiens OX=9606 GN=IGKV1D-13 PE=3 SV=1	14	1	9	1	117	12.6	7.84	29.32	1	0.463	0.558	5.122	5.046	1.025	0.904	0.5	0.565	1.032	1.175	1.13	1.231	2.071	2.077	0.812	0.927	0.489	0.568	0.687	0.747	0.34	0.373	0.423	0.448	0.727	0.781	0.704	0.819	0.732	0.784	0.782	0.895
A0A075B6K0	Immunoglobulin lambda variable 3-16 OS=Homo sapiens OX=9606 GN=IGLV3-16 PE=3 SV=2	18	2	20	1	115	12.5	4.65	56.61	2	0.535	0.399	0.351	0.572	0.486	0.649	0.808	1.201									0.44	0.513	1.779	1.658	0.919	1.365	0.604	1.046	0.741	0.583	1.66	1.808	0.66	0.777	0.601	0.752	1.623	1.478	0.873	0.973	1.098	1.058	1.058
Q9UBX7-1	Isoform 1 of Kallikrein-11 OS=Homo sapiens OX=9606 GN=KLK11	3	1	7	1	250	27.4	8.43	17.27	1	0.719	0.744	0.692	0.724	0.774	0.799	0.699	0.687	0.718	0.786	0.711	0.903	0.691	0.819	0.782	0.799	0.771	0.879	0.81	0.743	0.557	0.739	0.752	0.825	0.695	0.688	0.695	0.739	0.779	0.698	0.703	0.801	0.752	0.772	0.842	0.89	0.851	0.844	0.807
Q9ULG6	Cell cycle progression protein 1 OS=Homo sapiens OX=9606 GN=CCPG1 PE=1 SV=3	1	1	7	1	757	87.3	5.95	16.42	1	2.619	2.551	0.56	0.683	0.934	0.957	0.681	0.719	0.914	0.791	0.63	0.549	1.667	1.503	0.997	1.07									0.927	0.899	0.977	1.098	0.869	0.803	1.104	1.155	1.82	1.854	0.627	0.726	0.764	0.783	0.691
P40967	Melanocyte protein PMEL OS=Homo sapiens OX=9606 GN=PMEL PE=1 SV=2	1	1	9	1	661	70.2	5.58	21.33	1									1.373	1.321	1.276	1.02	0.532	0.64	0.793	0.904	0.945	0.855	1.088	1.068	0.61	0.783	0.552	0.55	0.84	0.713	0.872	1.083	0.527	0.795	0.991	1.141	1.406	1.247	0.858	0.97	0.829	0.999	0.909
P05109	Protein S100-A8 OS=Homo sapiens OX=9606 GN=S100A8 PE=1 SV=1	22	3	10	3	93	10.8	7.03	25.95	3	1.086	1.022	1.106	1.024	1.379	1.362	0.754	0.787									0.693	0.566	0.869	0.78	0.985	0.898	0.679	0.765									1.116	1.098	0.857	1.063	1.228	1.135	1.008
Q14166	Tubulin--tyrosine ligase-like protein 12 OS=Homo sapiens OX=9606 GN=TTLL12 PE=1 SV=2	1	1	7	1	644	74.4	5.53	15.25	1																									1.042	1.014	0.98	1.2	0.915	0.989	0.668	0.646	0.397	0.421	0.919	0.895	0.369	0.392	1.432
Q15393	Splicing factor 3B subunit 3 OS=Homo sapiens OX=9606 GN=SF3B3 PE=1 SV=4	1	1	13	1	1217	135.5	5.26	42.98	1	1.291	1.157	1.23	1.361	1.414	1.679	0.938	1.124	1.491	1.415	2.243	1.601	1.186	1.5	1.255	1.555	1.135	1.183	1.223	1.185	0.946	1.018	1.052	1.169
P18206	Vinculin OS=Homo sapiens OX=9606 GN=VCL PE=1 SV=4	7	8	18	8	1134	123.7	5.66	50.78	8	0.718	0.654	0.765	0.734	2.238	2.015	1.152	1.201	0.847	0.761	0.868	1.187	0.826	0.805	1.079	1.078									0.829	0.771	1.762	1.683	1.086	1.136	0.822	0.857	0.765	0.772	2.596	2.629	0.958	0.945	1.275
P00915	Carbonic anhydrase 1 OS=Homo sapiens OX=9606 GN=CA1 PE=1 SV=2	22	4	11	4	261	28.9	7.12	39.85	4	0.753	0.777	0.756	0.815	1.317	1.569	0.82	0.814	0.807	0.882	1.23	1.284	0.851	0.853	1.154	1.276									0.835	0.839	0.934	0.974	0.814	0.782	0.871	0.767	1.169	1.158	1.256	1.328	1.033	1.015	1.291
P04075	Fructose-bisphosphate aldolase A OS=Homo sapiens OX=9606 GN=ALDOA PE=1 SV=2	14	4	13	4	364	39.4	8.09	32.3	4	0.58	0.781	0.598	1.009	1.769	1.571	1.37	1.265	1.015	1.157	1.106	1.189	0.837	0.917	0.987	1.116																	0.781	0.735	2.082	2.223	0.87	0.898	1.041
P01599	Immunoglobulin kappa variable 1-17 OS=Homo sapiens OX=9606 GN=IGKV1-17 PE=1 SV=2	23	2	14	2	117	12.8	8.68	49.42	2	0.662	0.789	1.095	1.085	1.248	1.349	0.711	0.81	1.243	1.127	0.998	1.006	1.257	1.458	1.363	1.656	0.981	1.024	1.461	1.455	0.681	0.817	1.286	1.219	1.095	0.995	0.891	0.876	0.907	1.027	1.057	1.116
P06733	Alpha-enolase OS=Homo sapiens OX=9606 GN=ENO1 PE=1 SV=2	8	3	11	3	434	47.1	7.39	29.07	3	0.945	1.18	1.154	0.954	1.887	1.73	1.197	1.591																	0.745	0.815	1.284	1.28	1.325	1.27	0.898	0.606	0.648	1	1.664	1.726	0.881	1.018	0.97
P03950	Angiogenin OS=Homo sapiens OX=9606 GN=ANG PE=1 SV=1	22	3	10	3	147	16.5	9.64	25.57	3									0.909	1.028	0.66	1.02	0.908	0.971	1.046	1.097									1.163	1.156	0.859	0.972	0.828	0.792	1.057	1.13
P00918	Carbonic anhydrase 2 OS=Homo sapiens OX=9606 GN=CA2 PE=1 SV=2	16	3	8	3	260	29.2	7.4	17.76	3	0.833	0.792	0.893	0.876	1.243	1.208	0.845	0.878	0.986	1.06	1.401	1.12	1.145	1.108	1.042	1.255	1.738	1.437	1.119	1.209	1.141	1.29	1.218	1.21									1.17	1.099	1.243	1.484	0.97	1.144	1.198
P98160	Basement membrane-specific heparan sulfate proteoglycan core protein OS=Homo sapiens OX=9606 GN=HSPG2 PE=1 SV=4	1	3	6	3	4391	468.5	6.51	13.02	3	1.428	1.162	1.278	1.445	1.195	1.192	1.203	1.177									1.118	0.787	0.931	0.956	1.085	1.102	0.834	0.913
A0A075B6R2	Immunoglobulin heavy variable 4-4 OS=Homo sapiens OX=9606 GN=IGHV4-4 PE=3 SV=2	25	2	11	2	117	12.8	9.6	33.63	2	0.591	0.822	0.936	0.956	1.094	0.841	1	1.069	0.86	1.074	0.982	0.856	0.911	0.68	0.948	1	0.595	0.661	0.752	0.675	0.61	0.516	1.02	0.572									0.749	0.802	0.672	0.712	0.815	0.705	0.91
Q8NB25	Protein FAM184A OS=Homo sapiens OX=9606 GN=FAM184A PE=2 SV=3	1	1	9	1	1140	132.9	5.83	26.51	1									1.004	1.018	1.191	1.166	1.213	1.098	1.015	1.099	0.863	0.817	0.903	1.042	1.19	1.123	0.845	1.14	1.048	1.029	0.919	0.943	0.677	0.666	1.155	1.185
Q92835	Phosphatidylinositol 3,4,5-trisphosphate 5-phosphatase 1 OS=Homo sapiens OX=9606 GN=INPP5D PE=1 SV=2	1	1	6	1	1189	133.2	7.59	13.45	1									1.015	0.876	0.969	1.078	1.923	2.051	1.097	1.426	0.756	0.501	0.951	1.061	0.616	0.483	1.067	1.013	0.689	0.688	1.367	1.321	1.743	1.852	0.559	0.918	1.334	1.373	1.101	1.093	0.876	0.896	0.856
P05154	Plasma serine protease inhibitor OS=Homo sapiens OX=9606 GN=SERPINA5 PE=1 SV=3	13	4	9	4	406	45.6	9.26	31.28	4																	1.907	1.656	1.491	1.214	1.374	1.347	1.797	1.537	1.672	1.499	1.183	1.465	1.265	1.293	1.539	1.687
P14625	Endoplasmin OS=Homo sapiens OX=9606 GN=HSP90B1 PE=1 SV=1	4	3	7	3	803	92.4	4.84	14.22	3									1.33	1.028	1.001	1.103	1.788	1.008	0.932	0.986																	0.97	0.871	1.403	1.469	1.271	1.181	1.146
Q6UY14	ADAMTS-like protein 4 OS=Homo sapiens OX=9606 GN=ADAMTSL4 PE=1 SV=2	3	2	7	2	1074	116.5	8.34	23.27	2									1.388	1.299	1.425	1.575	1.173	1.273	1.245	1.165
P33908	Mannosyl-oligosaccharide 1,2-alpha-mannosidase IA OS=Homo sapiens OX=9606 GN=MAN1A1 PE=1 SV=3	4	2	7	2	653	72.9	6.47	9.89	2	1.154	0.997	0.887	0.877	0.963	0.849	1.011	1.045																	1.4	1.276	1.409	1.306	1.295	1.191	1.393	1.247	1.09	1.141	1.048	0.968	1.282	1.222	1.12
Q5BKT4	Dol-P-Glc:Glc(2)Man(9)GlcNAc(2)-PP-Dol alpha-1,2-glucosyltransferase OS=Homo sapiens OX=9606 GN=ALG10 PE=2 SV=1	1	1	6	1	473	55.6	9.29	13.88	1	0.936	0.594	1.061	1.077	1.157	1.167	0.447	0.465	1.807	1.484	0.681	0.955	1.158	1.019	1.274	1.099	0.843	0.711	1.194	1.356	0.872	0.923	0.663	1.03	1.138	0.941	0.868	0.958	0.834	1.1	1.383	1.221	1.683	1.3	0.697	0.811	1.294	1.334	0.853
P01782	Immunoglobulin heavy variable 3-9 OS=Homo sapiens OX=9606 GN=IGHV3-9 PE=1 SV=2	42	4	28	2	118	12.9	7.08	71.92	4	0.339	0.563	0.739	0.955	0.676	0.495	0.75	0.585									0.471	0.804	0.685	0.404	0.527	0.496	0.319	0.416	1.525	1.439	1.067	1.046	1.081	1.108	1.171	1.031
P23528	Cofilin-1 OS=Homo sapiens OX=9606 GN=CFL1 PE=1 SV=3	36	4	10	4	166	18.5	8.09	34.2	4	1.124	0.897	1.626	0.906	2.837	1.475	2.042	0.994									0.841	1.085	0.469	0.621	0.774	0.822	0.929	1.039	0.97	0.772	1.32	1.423	0.886	0.757	0.72	0.607	0.836	0.91	2.589	2.653	1.103	0.94	1.076
Q9UHG3	Prenylcysteine oxidase 1 OS=Homo sapiens OX=9606 GN=PCYOX1 PE=1 SV=3	12	5	9	5	505	56.6	6.18	26.24	5	1.318	1.148	1.026	1.221	1.112	1.139	0.929	1.068	1.263	1.235	1.037	1.077	0.862	0.904	1.224	1.22	1.423	1.245	1.051	1.13	1.028	1.148	1.024	1.244	1.166	1.086	1.194	1.182	0.893	1.097	0.853	1.08
P07195	L-lactate dehydrogenase B chain OS=Homo sapiens OX=9606 GN=LDHB PE=1 SV=2	11	3	7	3	334	36.6	6.05	28.51	3	1.066	1.043	1.148	1.167	1.497	1.741	1.103	1.346									1.065	1.02	0.899	0.985	0.853	0.849	1.214	1.117	0.919	0.867	1.237	1.233	0.868	1.024	0.892	0.904	0.951	1.035	1.527	1.542	1.16	1.352	1.28
P14151	L-selectin OS=Homo sapiens OX=9606 GN=SELL PE=1 SV=2	5	2	5	2	372	42.2	6.6	19.5	2
P01718	Immunoglobulin lambda variable 3-27 OS=Homo sapiens OX=9606 GN=IGLV3-27 PE=1 SV=2	19	2	16	1	113	12.2	5.01	49.31	2	0.885	0.772	1.053	0.958	0.898	1.056	0.56	0.665	1.15	1.191	0.614	1.095	0.699	0.759	1.402	1.646	0.965	0.817	4.131	4.72	0.802	0.909	0.504	0.763	0.864	0.821	0.839	0.886	0.519	0.639	0.768	0.906
Q92496	Complement factor H-related protein 4 OS=Homo sapiens OX=9606 GN=CFHR4 PE=1 SV=3	7	3	14	1	578	65.3	4.94	23.74	3									1.374	1.431	0.671	0.848	1.153	1.154	1.016	1.12	1.067	0.984	0.499	0.921	1.075	0.876	0.645	0.657
P08670	Vimentin OS=Homo sapiens OX=9606 GN=VIM PE=1 SV=4	6	2	8	2	466	53.6	5.12	22.18	2	1.548	0.903	2.121	1.016	3.264	1.139	2.784	1.188	2.589	1.499	3.765	1.484	4.246	1.37	3.797	1.582	1.67	1.071	1.892	1.132	2.807	0.98	2.627	1.209									1.159	1.202	1.876	1.064	2.253	0.887	2.398
Q6UWP8	Suprabasin OS=Homo sapiens OX=9606 GN=SBSN PE=1 SV=2	12	2	5	2	590	60.5	7.01	15.14	2	1.887	1.061	0.817	1.322	1.062	1.307	1.36	1.196	2.014	1.317	0.918	1.534	0.994	1.447	1.179	1.418									1.584	1.14	1.216	2.012	1.571	1.984	1.1	1.313
P01624	Immunoglobulin kappa variable 3-15 OS=Homo sapiens OX=9606 GN=IGKV3-15 PE=1 SV=2	24	2	34	1	115	12.5	5.19	79.89	2	0.391	0.427	0.468	0.476	0.479	0.474	0.457	0.427	0.329	0.527	0.537	0.436	0.371	0.62	0.375	0.493	0.695	0.786	0.687	0.764	0.889	0.959	0.74	0.918	0.383	0.56	0.45	0.431	0.547	0.477	0.579	0.539	0.769	0.878	0.622	0.766	0.679	0.878	0.668
Q05639	Elongation factor 1-alpha 2 OS=Homo sapiens OX=9606 GN=EEF1A2 PE=1 SV=1	4	2	10	2	463	50.4	9.03	23.12	2									1.551	0.975	1.176	0.902	1.584	0.7	1.215	0.883	1.887	0.981	1.602	0.974	1.647	0.799	1.57	0.727	1.535	1.202	1.237	1.072	1.271	1.073	1.276	0.811	1.94	1.251	1.324	0.947	1.562	1.031	1.492
A0A0A0MRZ8	Immunoglobulin kappa variable 3D-11 OS=Homo sapiens OX=9606 GN=IGKV3D-11 PE=3 SV=6	14	2	32	1	115	12.6	5.29	69.26	2	0.968	1.056	1.12	1.047	1.026	1.111	0.987	1.066	1.265	1.199	1.015	1.229	1.222	1.217	1.107	1.261	1.144	1.09	1.147	1.197	0.922	0.963	0.883	0.962	1.113	1.084	1.14	1.256	1.16	1.32	1.31	1.196
P61224	Ras-related protein Rap-1b OS=Homo sapiens OX=9606 GN=RAP1B PE=1 SV=1	10	2	7	2	184	20.8	5.78	16.72	2																																	1.067	0.985	3.802	3.595	0.794	0.978	1.617
P35443	Thrombospondin-4 OS=Homo sapiens OX=9606 GN=THBS4 PE=1 SV=2	6	4	10	2	961	105.8	4.68	31.17	4									0.928	1.101	1.06	1.172	0.94	1.071	0.932	0.94																	1.207	1.024	1.246	1.272	1.15	1.04	1.047
A0A075B6J9	Immunoglobulin lambda variable 2-18 OS=Homo sapiens OX=9606 GN=IGLV2-18 PE=3 SV=2	25	2	7	2	118	12.4	4.82	17.16	2									1.223	1.081	1.321	0.966	1.029	1.043	1.117	1.164	0.937	0.935	1.201	1.18	0.779	0.848	1.044	0.82	0.842	0.907	0.947	0.841	1.195	1.571	0.692	0.8
P27487	Dipeptidyl peptidase 4 OS=Homo sapiens OX=9606 GN=DPP4 PE=1 SV=2	5	4	5	4	766	88.2	6.04	12.78	4
P18065	Insulin-like growth factor-binding protein 2 OS=Homo sapiens OX=9606 GN=IGFBP2 PE=1 SV=2	7	2	12	2	325	34.8	7.5	31.34	2	1.427	1.44	1.172	1.296	1.046	1.054	0.799	1.197																	0.954	0.988	1.6	1.366	1.234	1.035	1.158	0.956	1.148	0.737	1.109	1.162	1.1	1.423	1.027
O95497	Pantetheinase OS=Homo sapiens OX=9606 GN=VNN1 PE=1 SV=2	6	2	7	2	513	57	5.55	15.81	2
P05062	Fructose-bisphosphate aldolase B OS=Homo sapiens OX=9606 GN=ALDOB PE=1 SV=2	4	1	8	1	364	39.4	7.87	22.32	1
Q9Y6Z7	Collectin-10 OS=Homo sapiens OX=9606 GN=COLEC10 PE=1 SV=2	5	1	5	1	277	30.7	7.33	14.92	1	0.915	0.727	0.481	0.472	0.416	0.474	0.228	0.279	0.497	0.444	0.274	0.546	0.502	0.599	0.503	0.568
P12814	Alpha-actinin-1 OS=Homo sapiens OX=9606 GN=ACTN1 PE=1 SV=2	5	3	13	3	892	103	5.41	39.25	3	1.134	0.785	1.209	0.736	2.218	2.223	1.278	1.13									1.374	0.918	1.303	1.254	1.205	1.291	0.887	1.011	0.995	0.71	1.551	1.232	1.03	1.208	0.671	0.83	1.304	1.006	2.392	2.536	1.077	1.345	1.029
P32119	Peroxiredoxin-2 OS=Homo sapiens OX=9606 GN=PRDX2 PE=1 SV=5	20	3	6	3	198	21.9	5.97	22.66	3	0.704	0.608	0.682	0.675	1.12	1.346	0.74	0.828									1.507	1.448	0.856	1.251	0.819	0.872	1.05	1.222	0.904	0.811	0.878	1.081	0.822	0.854	0.993	0.968
P43121	Cell surface glycoprotein MUC18 OS=Homo sapiens OX=9606 GN=MCAM PE=1 SV=2	6	3	5	3	646	71.6	5.76	9.05	3	1.073	1.161	1.072	1.112	1.145	1.212	1.166	1.34	0.905	0.793	0.993	0.944	1.044	1.123	0.948	1.1																	1.143	0.973	0.817	0.887	0.805	0.791	0.82
P37802	Transgelin-2 OS=Homo sapiens OX=9606 GN=TAGLN2 PE=1 SV=3	16	3	5	3	199	22.4	8.25	10.96	3	1.166	0.881	1.099	1.04	0.878	1.214	0.858	0.881																									0.569	0.654	1.629	1.959	0.871	0.938	1.102
P01703	Immunoglobulin lambda variable 1-40 OS=Homo sapiens OX=9606 GN=IGLV1-40 PE=1 SV=2	14	1	5	1	118	12.3	5.74	9.3	1	1.217	1.414	1.71	1.828	1.218	1.211	0.845	1.06	1.142	1.204	1.291	1.145	1.101	1.303	1.109	1.293
Q9NUJ3	T-complex protein 11-like protein 1 OS=Homo sapiens OX=9606 GN=TCP11L1 PE=1 SV=1	2	1	4	1	509	57	5.59	10.83	1	0.639	0.593	0.711	0.662	0.616	0.576	0.976	1.09	0.785	0.626	0.848	0.882	0.808	0.999	0.804	0.823	1.038	1.053	0.971	0.895	0.725	0.655	0.928	0.934	0.663	0.755	1.049	0.969	0.866	0.932	0.855	0.843
Q92830	Histone acetyltransferase KAT2A OS=Homo sapiens OX=9606 GN=KAT2A PE=1 SV=3	1	1	4	1	837	93.9	9.04	8.95	1	1.177	1.049	1.019	0.959	0.862	0.943	1.088	0.935	1.038	0.988	1.145	0.995	0.909	1.28	1.115	0.934									1.05	1.035	0.954	0.909	0.915	1.132	0.988	0.864	0.822	0.781	0.905	0.85	0.794	0.934	0.847
Q10588	ADP-ribosyl cyclase/cyclic ADP-ribose hydrolase 2 OS=Homo sapiens OX=9606 GN=BST1 PE=1 SV=2	4	1	4	1	318	35.7	7.8	0	1	1.041	1.217	1.121	1.103	1.145	1.175	1.054	1.188	1.128	1.373	1.086	1.228	1.203	1.292	1.055	1.373	1.096	1.168	1.042	1.222	1.124	1.062	1.033	1.294									0.991	1.291	1.358	1.313	1.246	1.356	1.189
Q02985	Complement factor H-related protein 3 OS=Homo sapiens OX=9606 GN=CFHR3 PE=1 SV=2	15	5	60	2	330	37.3	7.55	154.4	5	0.596	0.686	1.3	1.11	2.12	2.65	2.165	2.396
A0A0B4J2H0	Immunoglobulin heavy variable 1-69D OS=Homo sapiens OX=9606 GN=IGHV1-69D PE=1 SV=1	23	2	28	1	117	12.7	8.47	76.64	2	1.275	1.2	2.189	1.865	1.522	1.404	1.033	1.171
Q9HDC9	Adipocyte plasma membrane-associated protein OS=Homo sapiens OX=9606 GN=APMAP PE=1 SV=2	6	2	5	2	416	46.5	6.16	13.82	2	1.77	1.606	1.196	1.075	1.294	1.296	1.116	1.11
P15814	Immunoglobulin lambda-like polypeptide 1 OS=Homo sapiens OX=9606 GN=IGLL1 PE=1 SV=1	20	3	22	2	213	22.9	10.07	45.51	3																									1.343	0.9	1.162	1.184	1.254	1.099	0.742	0.96
Q92820	Gamma-glutamyl hydrolase OS=Homo sapiens OX=9606 GN=GGH PE=1 SV=2	6	2	4	2	318	35.9	7.11	9.42	2									1.192	0.906	1.409	1.616	1.49	1.62	1.362	1.777									0.879	1.126	0.641	1.019	0.877	0.719	0.863	0.675	1.209	1.321	1.259	1.451	1.992	1.654	1.071
Q7KZ85	Transcription elongation factor SPT6 OS=Homo sapiens OX=9606 GN=SUPT6H PE=1 SV=2	0	1	4	1	1726	198.9	4.91	8.81	1																																	0.371	0.68	0.487	0.59	0.882	0.689	1.807
A0A0C4DH25	Immunoglobulin kappa variable 3D-20 OS=Homo sapiens OX=9606 GN=IGKV3D-20 PE=3 SV=1	28	4	65	1	116	12.5	4.59	185.21	4									1.517	1.423	0.976	0.632	0.954	1.017	1.531	1.573	0.758	0.643	0.904	0.818	0.61	0.674	0.946	0.744	0.898	1.001	1.076	1.114	0.617	0.797	1.095	1.266
P02786	Transferrin receptor protein 1 OS=Homo sapiens OX=9606 GN=TFRC PE=1 SV=2	7	4	6	4	760	84.8	6.61	14.25	4	1.022	1.142	1.273	1.026	1.077	1.196	0.933	0.846									1.634	1.097	1.216	1.171	1.021	1.022	0.994	1.23
A0A0A0MS15	Immunoglobulin heavy variable 3-49 OS=Homo sapiens OX=9606 GN=IGHV3-49 PE=3 SV=1	26	3	8	2	119	13	8.62	23.63	3	0.429	0.527	1.051	1.248	0.798	0.864	0.487	0.538	1.14	0.983	0.725	0.564	0.89	1	0.89	0.814	0.756	0.857	0.966	1.047	0.971	1.246	0.873	1.01
P08294	Extracellular superoxide dismutase [Cu-Zn] OS=Homo sapiens OX=9606 GN=SOD3 PE=1 SV=2	5	1	4	1	240	25.8	6.61	12.67	1									1.079	0.846	0.912	0.855	1.069	1.048	1.085	0.88
Q6EMK4	Vasorin OS=Homo sapiens OX=9606 GN=VASN PE=1 SV=1	4	2	3	2	673	71.7	7.39	8.08	2									0.905	0.873	0.833	0.824	1.184	0.988	1.049	0.654	0.716	0.705	0.64	0.818	0.831	0.794	0.665	0.774	0.605	0.845	0.95	0.734	0.748	0.917	1.003	0.811
P55058	Phospholipid transfer protein OS=Homo sapiens OX=9606 GN=PLTP PE=1 SV=1	5	2	4	2	493	54.7	7.01	11.63	2
Q13093	Platelet-activating factor acetylhydrolase OS=Homo sapiens OX=9606 GN=PLA2G7 PE=1 SV=1	7	2	4	2	441	50	7.56	11.37	2									0.885	1.116	1.413	1.122	1.13	1.186	1.206	1.272	1.286	1.284	1.158	1.31	1.109	1.103	1.121	1.299	1.247	1.02	1.108	1.284	0.996	1.173	0.99	1.017
P15151	Poliovirus receptor OS=Homo sapiens OX=9606 GN=PVR PE=1 SV=2	3	1	4	1	417	45.3	6.52	18.15	1									0.845	1.032	0.94	1.087	0.916	0.922	0.978	1.054
P62987	Ubiquitin-60S ribosomal protein L40 OS=Homo sapiens OX=9606 GN=UBA52 PE=1 SV=2	13	1	3	1	128	14.7	9.83	7.8	1																	1.447	1.042	1.459	1.168	0.903	0.989	0.993	0.934	1.39	1.082	1.465	1.315	1.324	1.516	1.188	1.063
P49913	Cathelicidin antimicrobial peptide OS=Homo sapiens OX=9606 GN=CAMP PE=1 SV=1	5	1	3	1	170	19.3	9.41	7.22	1																	1.509	1.32	0.65	0.813	1.209	1.194	0.943	1.255	0.666	0.652	1.251	1.155	1.266	1.396	0.866	0.953
P11279	Lysosome-associated membrane glycoprotein 1 OS=Homo sapiens OX=9606 GN=LAMP1 PE=1 SV=3	2	1	3	1	417	44.9	8.75	7.54	1																									1.141	1.076	1.157	1.312	1.329	0.958	1.439	1.133	0.788	0.915	1.109	0.955	1.131	1.174	1.025
P34096	Ribonuclease 4 OS=Homo sapiens OX=9606 GN=RNASE4 PE=1 SV=3	7	1	3	1	147	16.8	9.03	6.12	1	0.883	0.601	0.967	0.754	1.175	0.99	0.873	0.759
Q9Y5F6-2	Isoform 2 of Protocadherin gamma-C5 OS=Homo sapiens OX=9606 GN=PCDHGC5	1	1	3	1	878	95.1	5.11	6.16	1									1.067	0.865	1.034	1.06	0.855	0.995	1.053	1.375																	2.109	1.607	1.548	1.311	1.107	0.94	0.936
P13533	Myosin-6 OS=Homo sapiens OX=9606 GN=MYH6 PE=1 SV=5	0	1	3	1	1939	223.6	5.73	7.91	1	1.232	1.155	1.449	1.122	1.173	1.277	1.094	1.225	1.255	1.276	1.304	0.832	0.898	1.119	1.237	1.304	1.258	1.097	1.506	1.251	1.35	1.458	1.315	1.339
Q6UX71	Plexin domain-containing protein 2 OS=Homo sapiens OX=9606 GN=PLXDC2 PE=1 SV=1	2	1	3	1	529	59.5	6.46	7.57	1									1.324	1.165	1.076	1.044	1.212	1.463	1.247	1.186
P01817	Immunoglobulin heavy variable 2-5 OS=Homo sapiens OX=9606 GN=IGHV2-5 PE=1 SV=2	6	1	4	1	119	13.2	8.29	9.52	1	1.219	0.999	1.27	1.402	1.101	1.329	0.746	1.04
Q96NL6	Sodium channel and clathrin linker 1 OS=Homo sapiens OX=9606 GN=SCLT1 PE=1 SV=2	1	1	4	1	688	80.9	6.07	8.62	1									1.057	0.911	0.862	0.763	0.744	0.706	0.818	0.869	1.007	0.951	1.207	1.073	1.439	1.505	1.136	1.328	0.922	0.786	0.761	0.617	1.075	0.816	1.138	1.14
O95479	GDH/6PGL endoplasmic bifunctional protein OS=Homo sapiens OX=9606 GN=H6PD PE=1 SV=2	2	1	3	1	791	88.8	7.3	4.56	1
P80748	Immunoglobulin lambda variable 3-21 OS=Homo sapiens OX=9606 GN=IGLV3-21 PE=1 SV=2	49	3	21	1	117	12.4	5.29	73.52	3
A0A0C4DH31	Immunoglobulin heavy variable 1-18 OS=Homo sapiens OX=9606 GN=IGHV1-18 PE=3 SV=1	30	3	56	1	117	12.8	8.84	131.71	3																									0.789	0.769	1.014	0.974	0.997	1.284	0.735	1.018
A0A0C4DH24	Immunoglobulin kappa variable 6-21 OS=Homo sapiens OX=9606 GN=IGKV6-21 PE=3 SV=1	18	2	12	1	114	12.4	7.28	29.69	2									0.75	0.901	1.073	0.843	0.815	0.751	0.778	0.814	0.885	0.981	1.247	1.028	1.085	0.924	1.027	1.01
P14618	Pyruvate kinase PKM OS=Homo sapiens OX=9606 GN=PKM PE=1 SV=4	5	3	5	3	531	57.9	7.84	10.54	3									0.986	0.885	1.097	0.888	0.873	0.793	1.032	0.898
P05019	Insulin-like growth factor I OS=Homo sapiens OX=9606 GN=IGF1 PE=1 SV=1	7	1	2	1	195	21.8	9.72	10.78	1
Q86UX7	Fermitin family homolog 3 OS=Homo sapiens OX=9606 GN=FERMT3 PE=1 SV=1	5	2	5	2	667	75.9	6.98	15.53	2																	1.031	1.283	0.963	0.893	0.918	0.784	1.462	1.27									1.127	0.965	2.62	1.718	1.14	1.21	1.55
Q13885	Tubulin beta-2A chain OS=Homo sapiens OX=9606 GN=TUBB2A PE=1 SV=1	7	2	3	2	445	49.9	4.89	10.14	2	0.924	0.989	0.957	0.865	0.902	0.833	0.933	0.884																	1.501	1.237	1.6	1.67	1.57	1.889	1.588	1.306
Q15166	Serum paraoxonase/lactonase 3 OS=Homo sapiens OX=9606 GN=PON3 PE=1 SV=3	11	3	3	3	354	39.6	5.41	5.68	3	1.531	1.616	1.105	1.263	0.958	1.252	0.826	1.22	0.82	1.139	1.055	1.119	1.097	0.924	1.062	1.039
P27797	Calreticulin OS=Homo sapiens OX=9606 GN=CALR PE=1 SV=1	5	2	2	2	417	48.1	4.44	5.82	2																																	0.824	0.985	1.954	2.03	1.34	1.36	1.542
P12111	Collagen alpha-3(VI) chain OS=Homo sapiens OX=9606 GN=COL6A3 PE=1 SV=5	1	2	3	2	3177	343.5	6.68	8.53	2									1.199	1.486	1.749	1.444	1.042	1.256	1.284	1.228
P22105-1	Isoform 3 of Tenascin-X OS=Homo sapiens OX=9606 GN=TNXB	1	2	3	2	4242	457.9	5.17	4.89	2																	1.402	1.046	1.157	1.139	0.987	1.104	1.221	1.166
Q99969	Retinoic acid receptor responder protein 2 OS=Homo sapiens OX=9606 GN=RARRES2 PE=1 SV=1	12	2	3	2	163	18.6	9.09	7.06	2																																	1.043	0.955	0.998	0.9	1.179	1.35	1.249
Q9NPH3	Interleukin-1 receptor accessory protein OS=Homo sapiens OX=9606 GN=IL1RAP PE=1 SV=2	2	1	4	1	570	65.4	8.12	13.76	1																									1.611	1.346	1.361	1.126	1.201	1.47	1.138	1.111	0.965	0.738	0.911	0.986	1.065	0.961	1.152
Q14766	Latent-transforming growth factor beta-binding protein 1 OS=Homo sapiens OX=9606 GN=LTBP1 PE=1 SV=4	2	2	3	2	1721	186.7	5.96	2.26	2																																	0.97	0.459	1.27	1.469	0.975	1.302	1.042
P19320	Vascular cell adhesion protein 1 OS=Homo sapiens OX=9606 GN=VCAM1 PE=1 SV=1	3	2	2	2	739	81.2	5.22	4.41	2									1.058	0.904	1.655	1.125	1.609	1.252	1.214	1.333
Q7Z7G0	Target of Nesh-SH3 OS=Homo sapiens OX=9606 GN=ABI3BP PE=1 SV=1	2	1	2	1	1075	118.6	9.44	5.57	1																									1.97	1.526	1.613	1.146	1.786	1.513	1.68	1.697	0.986	0.87	1.134	1.376	0.948	1.564	1.257
P16035	Metalloproteinase inhibitor 2 OS=Homo sapiens OX=9606 GN=TIMP2 PE=1 SV=2	7	1	3	1	220	24.4	7.49	4.28	1																																	1.276	0.97	1.07	1.093	1.074	1.268	1.065
Q8IZJ3	C3 and PZP-like alpha-2-macroglobulin domain-containing protein 8 OS=Homo sapiens OX=9606 GN=CPAMD8 PE=1 SV=2	1	1	2	1	1885	206.6	6.42	5.24	1									0.834	0.912	1.343	1.065	1.178	1.446	0.775	0.823
Q86XI8-2	Isoform 2 of Uncharacterized protein ZSWIM9 OS=Homo sapiens OX=9606 GN=ZSWIM9	2	1	2	1	920	101.6	8.15	5.19	1
A0A075B6I4	Immunoglobulin lambda variable 10-54 OS=Homo sapiens OX=9606 GN=IGLV10-54 PE=3 SV=1	9	1	2	1	117	12.4	8.03	4.55	1																	4.427	3.023	1.957	1.981	1.182	1.121	1.079	1.84
Q86VB7	Scavenger receptor cysteine-rich type 1 protein M130 OS=Homo sapiens OX=9606 GN=CD163 PE=1 SV=2	3	3	6	3	1156	125.4	5.95	22.29	3
P24592	Insulin-like growth factor-binding protein 6 OS=Homo sapiens OX=9606 GN=IGFBP6 PE=1 SV=1	10	2	5	2	240	25.3	7.81	15.05	2
Q9H8L6	Multimerin-2 OS=Homo sapiens OX=9606 GN=MMRN2 PE=1 SV=2	1	1	2	1	949	104.3	5.86	4.57	1
Q9UNN8	Endothelial protein C receptor OS=Homo sapiens OX=9606 GN=PROCR PE=1 SV=1	3	1	2	1	238	26.7	7.18	2.83	1
P08637	Low affinity immunoglobulin gamma Fc region receptor III-A OS=Homo sapiens OX=9606 GN=FCGR3A PE=1 SV=2	2	1	2	1	254	29.1	8.07	4.47	1																	1.083	1.175	0.95	0.998	1.22	1.191	0.959	1.237
P48740-2	Isoform 2 of Mannan-binding lectin serine protease 1 OS=Homo sapiens OX=9606 GN=MASP1	14	10	82	1	728	81.8	5.12	255.98	10																																	0.807	0.94	0.791	0.947	0.847	0.835	0.928
P01764	Immunoglobulin heavy variable 3-23 OS=Homo sapiens OX=9606 GN=IGHV3-23 PE=1 SV=2	41	4	20	1	117	12.6	8.28	63.05	4									0.765	0.927	1.664	1.052	1.129	0.969	1.008	1.089
P01619	Immunoglobulin kappa variable 3-20 OS=Homo sapiens OX=9606 GN=IGKV3-20 PE=1 SV=2	28	4	63	1	116	12.5	4.96	178.37	4																	1.101	1.036	1.262	1.242	0.72	0.863	0.944	0.959
P02538	Keratin, type II cytoskeletal 6A OS=Homo sapiens OX=9606 GN=KRT6A PE=1 SV=3	7	4	9	2	564	60	8	30.04	4
P0DJI9	Serum amyloid A-2 protein OS=Homo sapiens OX=9606 GN=SAA2 PE=1 SV=1	38	4	28	1	122	13.5	9.14	70.52	4
P08779	Keratin, type I cytoskeletal 16 OS=Homo sapiens OX=9606 GN=KRT16 PE=1 SV=4	12	4	6	2	473	51.2	5.05	16	4
P02533	Keratin, type I cytoskeletal 14 OS=Homo sapiens OX=9606 GN=KRT14 PE=1 SV=4	8	3	5	1	472	51.5	5.16	13.19	3
Q86YZ3	Hornerin OS=Homo sapiens OX=9606 GN=HRNR PE=1 SV=2	1	2	2	2	2850	282.2	10.04	9.58	2									2.224	1.572	1.426	1.522	0.916	1.565	1.28	1.488
P21333	Filamin-A OS=Homo sapiens OX=9606 GN=FLNA PE=1 SV=4	2	3	3	3	2647	280.6	6.06	10.42	3																																	1.035	0.849	1.797	1.974	0.82	1.043	1.04
A0A0B4J1X8	Immunoglobulin heavy variable 3-43 OS=Homo sapiens OX=9606 GN=IGHV3-43 PE=3 SV=1	25	2	16	1	118	13.1	5.41	39.16	2									1.056	0.859	1.332	0.968	0.961	1.01	0.841	1.024
P04211	Immunoglobulin lambda variable 7-43 OS=Homo sapiens OX=9606 GN=IGLV7-43 PE=3 SV=2	21	3	13	1	117	12.4	7.03	30.42	3									0.749	0.852	1.009	0.794	0.784	0.87	0.757	0.931
P01766	Immunoglobulin heavy variable 3-13 OS=Homo sapiens OX=9606 GN=IGHV3-13 PE=1 SV=2	26	2	16	1	116	12.5	7.08	39.52	2																									1.511	1.525	1.19	1.185	1.104	1.36	1.107	1.123
A0A0A0MT36	Immunoglobulin kappa variable 6D-21 OS=Homo sapiens OX=9606 GN=IGKV6D-21 PE=3 SV=1	18	2	13	1	114	12.3	7.28	33.53	2
P08567	Pleckstrin OS=Homo sapiens OX=9606 GN=PLEK PE=1 SV=3	7	1	4	1	350	40.1	8.28	13.27	1																																	1.007	1.046	1.295	1.055	1.023	1.358	1.102
Q08830	Fibrinogen-like protein 1 OS=Homo sapiens OX=9606 GN=FGL1 PE=1 SV=3	7	2	2	2	312	36.4	5.87	5.34	2
A0A0C4DH43	Immunoglobulin heavy variable 2-70D OS=Homo sapiens OX=9606 GN=IGHV2-70D PE=3 SV=1	19	2	2	1	119	13.3	8.29	6.81	2																									2.164	2.436	0.599	0.565	0.361	0.4	0.559	0.497
Q9UNW1	Multiple inositol polyphosphate phosphatase 1 OS=Homo sapiens OX=9606 GN=MINPP1 PE=1 SV=1	6	2	2	2	487	55	7.81	6.26	2
P07205	Phosphoglycerate kinase 2 OS=Homo sapiens OX=9606 GN=PGK2 PE=1 SV=3	4	1	1	1	417	44.8	8.54	5.4	1	1.018	1.079	1.439	1.151	3.269	2.376	1.711	1.143
P07359	Platelet glycoprotein Ib alpha chain OS=Homo sapiens OX=9606 GN=GP1BA PE=1 SV=2	4	2	5	2	652	71.5	6.29	14.12	2																									1.098	1.076	0.907	1.072	0.895	0.912	1.011	1.046
P46777	60S ribosomal protein L5 OS=Homo sapiens OX=9606 GN=RPL5 PE=1 SV=3	6	1	1	1	297	34.3	9.72	5.27	1	1.593	1.296	1.418	1.249	2.158	1.338	1.84	1.264
Q6Q788	Apolipoprotein A-V OS=Homo sapiens OX=9606 GN=APOA5 PE=1 SV=1	5	2	2	2	366	41.2	6.43	4.83	2																									1.837	1.303	1.09	1.721	1.05	1.194	1.344	1.751
P09972	Fructose-bisphosphate aldolase C OS=Homo sapiens OX=9606 GN=ALDOC PE=1 SV=2	6	1	1	1	364	39.4	6.87	4.62	1
P05362	Intercellular adhesion molecule 1 OS=Homo sapiens OX=9606 GN=ICAM1 PE=1 SV=2	3	2	4	2	532	57.8	7.99	7.41	2																	1.193	0.958	1.095	0.965	1.009	1.272	1.078	0.796
P45880	Voltage-dependent anion-selective channel protein 2 OS=Homo sapiens OX=9606 GN=VDAC2 PE=1 SV=2	7	1	1	1	294	31.5	7.56	5.09	1	1.255	1.357	1.479	1.686	1.386	1.43	1.356	1.272
P30050	60S ribosomal protein L12 OS=Homo sapiens OX=9606 GN=RPL12 PE=1 SV=1	10	1	1	1	165	17.8	9.42	4.65	1	1.261	1.12	2.388	1.214	3.245	1.076	2.324	1.009
P04430	Immunoglobulin kappa variable 1-16 OS=Homo sapiens OX=9606 GN=IGKV1-16 PE=1 SV=2	14	1	1	1	117	12.6	8.16	3.6	1	0.674	0.868	1.118	1.116	0.896	0.9	0.71	0.772
P84243	Histone H3.3 OS=Homo sapiens OX=9606 GN=H3F3A PE=1 SV=2	7	1	6	1	136	15.3	11.27	17	1	2.139	1.105	2.31	1.083	2.666	1.086	2.352	1.14
P01721	Immunoglobulin lambda variable 6-57 OS=Homo sapiens OX=9606 GN=IGLV6-57 PE=1 SV=2	17	1	2	1	117	12.6	4.78	5.92	1																									1.018	1.105	1.179	1.109	0.858	1.017	0.989	1.053
P07998	Ribonuclease pancreatic OS=Homo sapiens OX=9606 GN=RNASE1 PE=1 SV=4	15	1	1	1	156	17.6	8.79	4.12	1																									0.841	0.829	0.756	0.982	0.767	0.886	0.966	0.946
P23284	Peptidyl-prolyl cis-trans isomerase B OS=Homo sapiens OX=9606 GN=PPIB PE=1 SV=2	6	1	1	1	216	23.7	9.41	3.06	1	1.221	0.798	1.314	0.989	1.773	1.677	1.073	1.081
Q9UEW3	Macrophage receptor MARCO OS=Homo sapiens OX=9606 GN=MARCO PE=1 SV=1	2	1	1	1	520	52.6	8.78	2.69	1	0.914	1.086	1.022	0.811	0.987	0.761	0.741	0.745
P04040	Catalase OS=Homo sapiens OX=9606 GN=CAT PE=1 SV=3	2	1	1	1	527	59.7	7.39	2.54	1	1.234	0.995	0.965	1.283	1.342	1.31	0.832	0.971
P08865	40S ribosomal protein SA OS=Homo sapiens OX=9606 GN=RPSA PE=1 SV=4	5	1	1	1	295	32.8	4.87	3.93	1	0.966	1.062	1.159	1.193	1.122	1.011	1.269	1.226
P31151	Protein S100-A7 OS=Homo sapiens OX=9606 GN=S100A7 PE=1 SV=4	11	1	1	1	101	11.5	6.77	3.44	1
Q9Y5Y7	Lymphatic vessel endothelial hyaluronic acid receptor 1 OS=Homo sapiens OX=9606 GN=LYVE1 PE=1 SV=2	2	1	1	1	322	35.2	8.28	3.29	1
Q12913	Receptor-type tyrosine-protein phosphatase eta OS=Homo sapiens OX=9606 GN=PTPRJ PE=1 SV=3	1	1	1	1	1337	145.9	5.58	3.07	1
Q9NZT1	Calmodulin-like protein 5 OS=Homo sapiens OX=9606 GN=CALML5 PE=1 SV=2	11	1	1	1	146	15.9	4.44	2.72	1
P63104	14-3-3 protein zeta/delta OS=Homo sapiens OX=9606 GN=YWHAZ PE=1 SV=1	3	1	2	1	245	27.7	4.79	6.08	1																									0.796	0.831	1.929	1.995	1.071	1.185	0.704	0.723
Q9HBI1	Beta-parvin OS=Homo sapiens OX=9606 GN=PARVB PE=1 SV=1	3	1	1	1	364	41.7	6.73	3.6	1																																	1.072	1.104	1.93	2.339	1.54	1.493	1.147
P07942	Laminin subunit beta-1 OS=Homo sapiens OX=9606 GN=LAMB1 PE=1 SV=2	1	1	1	1	1786	197.9	4.94	3.37	1
P00505	Aspartate aminotransferase, mitochondrial OS=Homo sapiens OX=9606 GN=GOT2 PE=1 SV=3	3	1	1	1	430	47.5	9.01	2.84	1	0.969	0.97	1.424	1.188	1.285	1.38	1.169	1.093
Q01459	Di-N-acetylchitobiase OS=Homo sapiens OX=9606 GN=CTBS PE=1 SV=1	2	1	1	1	385	43.7	6.64	2.63	1																																	1.096	1.074	0.846	0.923	0.999	0.939	1.076
Q01518	Adenylyl cyclase-associated protein 1 OS=Homo sapiens OX=9606 GN=CAP1 PE=1 SV=5	3	1	1	1	475	51.9	8.06	2.92	1																									1	1.339	1.222	1.381	0.986	1.145	0.981	1.077
P10599	Thioredoxin OS=Homo sapiens OX=9606 GN=TXN PE=1 SV=3	12	1	1	1	105	11.7	4.92	0	1
P13987	CD59 glycoprotein OS=Homo sapiens OX=9606 GN=CD59 PE=1 SV=1	6	1	1	1	128	14.2	6.48	2.24	1																																	2.546	2.577	1.088	1.165	1.039	0.931	1.163
Q04695	Keratin, type I cytoskeletal 17 OS=Homo sapiens OX=9606 GN=KRT17 PE=1 SV=2	3	1	1	1	432	48.1	5.02	1.94	1
A0A0J9YX35	Immunoglobulin heavy variable 3-64D OS=Homo sapiens OX=9606 GN=IGHV3-64D PE=3 SV=1	9	1	3	1	117	12.8	7.85	5.18	1
P58335	Anthrax toxin receptor 2 OS=Homo sapiens OX=9606 GN=ANTXR2 PE=1 SV=5	3	1	1	1	489	53.6	7.46	4.12	1	1.028	0.909	1.044	1.231	1.031	1.058	1.075	0.954
Q5TEU4	Arginine-hydroxylase NDUFAF5, mitochondrial OS=Homo sapiens OX=9606 GN=NDUFAF5 PE=1 SV=1	3	1	1	1	345	38.9	6.57	1.76	1
Q15063	Periostin OS=Homo sapiens OX=9606 GN=POSTN PE=1 SV=2	2	1	1	1	836	93.3	7.53	2.32	1																	1.268	1.458	1.296	1.357	1.37	1.293	1.989	1.388
O00533	Neural cell adhesion molecule L1-like protein OS=Homo sapiens OX=9606 GN=CHL1 PE=1 SV=4	2	1	2	1	1208	135	5.76	6.33	1
Q14118	Dystroglycan OS=Homo sapiens OX=9606 GN=DAG1 PE=1 SV=2	2	1	1	1	895	97.4	8.56	2.08	1																									1.229	0.971	4.337	1.304	1.158	2.719	1.157	1.376
P41222	Prostaglandin-H2 D-isomerase OS=Homo sapiens OX=9606 GN=PTGDS PE=1 SV=1	9	1	1	1	190	21	7.8	2.46	1
Q6YHK3	CD109 antigen OS=Homo sapiens OX=9606 GN=CD109 PE=1 SV=2	1	1	1	1	1445	161.6	5.85	2.01	1	1.234	1.146	1.417	1.37	1.044	1.285	1.104	0.839
Q15942	Zyxin OS=Homo sapiens OX=9606 GN=ZYX PE=1 SV=1	2	1	1	1	572	61.2	6.67	2.26	1	1.002	0.796	0.721	0.947	1.214	1.184	0.768	1.019
P22102	Trifunctional purine biosynthetic protein adenosine-3 OS=Homo sapiens OX=9606 GN=GART PE=1 SV=1	1	1	1	1	1010	107.7	6.7	2.45	1
Q9UBS5	Gamma-aminobutyric acid type B receptor subunit 1 OS=Homo sapiens OX=9606 GN=GABBR1 PE=1 SV=1	1	1	1	1	961	108.3	8.21	1.99	1
O60832	H/ACA ribonucleoprotein complex subunit DKC1 OS=Homo sapiens OX=9606 GN=DKC1 PE=1 SV=3	2	1	1	1	514	57.6	9.42	2.49	1									1.188	1.155	0.724	0.789	0.68	0.672	0.85	0.809
P63241	Eukaryotic translation initiation factor 5A-1 OS=Homo sapiens OX=9606 GN=EIF5A PE=1 SV=2	8	1	1	1	154	16.8	5.24	2.01	1																	1.283	0.957	1.092	1.335	0.925	1.114	0.849	1.2
P06703	Protein S100-A6 OS=Homo sapiens OX=9606 GN=S100A6 PE=1 SV=1	10	1	3	1	90	10.2	5.48	2.36	1
Q13201	Multimerin-1 OS=Homo sapiens OX=9606 GN=MMRN1 PE=1 SV=3	1	1	1	1	1228	138	7.93	0	1																																	2.354	1.246	2.181	1.173	2.514	4.075	2.273
P08123	Collagen alpha-2(I) chain OS=Homo sapiens OX=9606 GN=COL1A2 PE=1 SV=7	1	1	1	1	1366	129.2	8.95	2.76	1
P07858	Cathepsin B OS=Homo sapiens OX=9606 GN=CTSB PE=1 SV=3	5	1	1	1	339	37.8	6.3	2.26	1
Q9BWP8	Collectin-11 OS=Homo sapiens OX=9606 GN=COLEC11 PE=1 SV=1	4	1	1	1	271	28.6	5.41	2.14	1
Q9UJJ9	N-acetylglucosamine-1-phosphotransferase subunit gamma OS=Homo sapiens OX=9606 GN=GNPTG PE=1 SV=1	9	1	3	1	305	34	6.95	5.75	1
P54802	Alpha-N-acetylglucosaminidase OS=Homo sapiens OX=9606 GN=NAGLU PE=1 SV=2	2	1	2	1	743	82.2	6.65	3.37	1
P13591-1	Isoform 2 of Neural cell adhesion molecule 1 OS=Homo sapiens OX=9606 GN=NCAM1	3	1	1	1	848	93.3	4.87	2.86	1
O00299	Chloride intracellular channel protein 1 OS=Homo sapiens OX=9606 GN=CLIC1 PE=1 SV=4	9	1	1	1	241	26.9	5.17	2.11	1
P37840	Alpha-synuclein OS=Homo sapiens OX=9606 GN=SNCA PE=1 SV=1	11	1	1	1	140	14.5	4.7	2.9	1
P80188	Neutrophil gelatinase-associated lipocalin OS=Homo sapiens OX=9606 GN=LCN2 PE=1 SV=2	8	1	1	1	198	22.6	8.91	2.27	1
Q13332	Receptor-type tyrosine-protein phosphatase S OS=Homo sapiens OX=9606 GN=PTPRS PE=1 SV=3	1	1	1	1	1948	216.9	6.46	2.38	1
P09211	Glutathione S-transferase P OS=Homo sapiens OX=9606 GN=GSTP1 PE=1 SV=2	9	1	1	1	210	23.3	5.64	2.6	1
P23470	Receptor-type tyrosine-protein phosphatase gamma OS=Homo sapiens OX=9606 GN=PTPRG PE=1 SV=4	1	1	1	1	1445	161.9	6.42	3.02	1
Q86TY3	Armadillo-like helical domain-containing protein 4 OS=Homo sapiens OX=9606 GN=ARMH4 PE=1 SV=1	1	1	1	1	774	84.1	4.34	2.32	1
A5PL33	Protein KRBA1 OS=Homo sapiens OX=9606 GN=KRBA1 PE=1 SV=3	1	1	1	1	1030	107.4	7.83	3.34	1
P10124	Serglycin OS=Homo sapiens OX=9606 GN=SRGN PE=1 SV=3	8	1	1	1	158	17.6	4.96	2.6	1
O95810	Caveolae-associated protein 2 OS=Homo sapiens OX=9606 GN=CAVIN2 PE=1 SV=3	4	1	1	1	425	47.1	5.21	0	1
Q07020	60S ribosomal protein L18 OS=Homo sapiens OX=9606 GN=RPL18 PE=1 SV=2	5	1	2	1	188	21.6	11.72	2.43	1
P07237	Protein disulfide-isomerase OS=Homo sapiens OX=9606 GN=P4HB PE=1 SV=3	2	1	2	1	508	57.1	4.87	4.39	1
[truncated: 56 more columns]

## Sheet: 1B CV calculations, Pt data
	Patient ID	167	1435	1734	2267	3096	3597	3601	3611	3801	3843	3850	20251	20510	20585	20770	21252	21307	21315	21332	21339	21366	21510	21515	21585	21625	30205	30719	31088	40252	40685	40701	40725	40754	40757	40781	40783	40827	40907	40908	40954	41026	41203		167	1435	1734	2267	3096
	Mean of the relative abundance of the duplicate determinations shown in Suppl. Tabel 1A.	Mean pt	Mean pt	Mean pt	Mean pt	Mean pt	Mean pt	Mean pt	Mean pt	Mean pt	Mean pt	Mean pt	Mean pt	Mean pt	Mean pt	Mean pt	Mean pt	Mean pt	Mean pt	Mean pt	Mean pt	Mean pt	Mean pt	Mean pt	Mean pt	Mean pt	Mean pt	Mean pt	Mean pt	Mean pt	Mean pt	Mean pt	Mean pt	Mean pt	Mean pt	Mean pt	Mean pt	Mean pt	Mean pt	Mean pt	Mean pt	Mean pt	Mean pt	SD of the double determinations of each patient sample	SD pt	SD pt	SD pt	SD pt	SD pt
Uniprot Accession #	Description
A0A075B6H9	Immunoglobulin lambda variable 4-69	1.317	1.0465	2.0515	1.027	1.3935	0.735	0.871	1.015	1.161	0.9885	0.918	1.272	0.954	1.49	1.2405	0.9375	1.1585	1.2225	1.297	1.153	0.8465	0.9715	1.077	1.192	1.064	1.6365	0.883	0.981	0.7555	1.1295	1	1.0355	1.0635	1.175	1.853	1.4465	0.866	0.891	2.0595	1.2065	0.905	1.38		0.108894	0.144957	0.0558614	0.0777817	0.168999
A0A075B6I0	Immunoglobulin lambda variable 8-61	1.254	0.692	0.4605	0.724	1.6935	0.4385	0.89	1.2405	0.621	1.305	0.8305	1.4505	1.259	0.454	1.23	0.8455	1.262	1.3105	1.4785	0.9585	1.125	1.595	0.562	1.1515	1.184	1.806	0.881	1.276	1.237	1.6645	0.8955	0.8835	1.712	1.083	2.077	1.5175	1.19	1.042	1.658	1.2825	1.016	0.737		0.101823	0.00989949	0.0799031	0.00565685	0.00636396
A0A075B6I1	Immunoglobulin lambda variable 4-60	1.39	1.2035	1.053	1.0185	1.4285	0.5585	0.7025	0.3925	0.807	0.6715	0.278	0.582	0.6155	1.343	1.0225	1.0135	1.3005	1.1455	2.6095	1.558	0.8875	0.7055	0.943	1.5225	0.741	2.1245	0.6865	0.4205	0.398	1.232	0.62	0.937	1.034	1.2365	0.67	2.072	1.1175	0.985	1.3935	3.1325	1.146	0.314		0.0141421	0.160513	0.154149	0.00353553	0.0869741
A0A075B6I9	Immunoglobulin lambda variable 7-46	1.8715	1.4345	0.7365	1.2205	0.737	0.8045	1.001	1.0855	1.5645	1.485	0.6605	1.4035	1.454	1.1795	1.637	0.9555	1.4985	1.8745	1.2605	1.3065	0.776			1.228	0.6985	1.524	0.6955		0.7895	1.132	1.4845	0.6495	0.894	0.9535	1.5435	0.8635	0.848	0.3985	1.508	1.5845	0.545			0.122329	0.0714178	0.0120208	0.013435	0.0876812
A0A075B6K0	Immunoglobulin lambda variable 3-16	0.4615	0.467	1.142	1.5505								0.5675		0.4765	1.734	0.923			2.4045	0.7365	1.0975	1.249	1.111	0.9815	0.7185	1.7185	0.9425	1.464	1.0045	2.036		1.078	1.0045	0.6765	1.2215		0.5895		0.662		0.825	1.7675		0.156271	0.0961665	0.31537	0.10253
A0A075B6K4	Immunoglobulin lambda variable 3-10	1.0335	0.8435	0.9085	1.377	0.999	0.596	1.2885	0.543	1.1215	1.2895	0.6255	1.3815	1.112	1.218	0.9455	1.3095	0.9885	0.9945	1.059	1.382	1.0155	0.8855	1.1875	1.3455	0.9375	1.3695	0.8275	1.2965	0.454	1.053	0.9815	0.727	1.0035	1.3725	1.5205	1.1685	1.1895	0.7815	1.0275	0.841	0.952	0.915		0.0346482	0.0784889	0.026163	0.0608112	0.0311127
A0A075B6K5	Immunoglobulin lambda variable 3-9	1.0415	0.751	0.9315	1.3525	1.522	0.2985	1.3335	0.392	0.836	0.8245	0.5765	1.1975	1.503	1.1995	1.0585	0.797	0.879	1.3575	1.1485	1.519	1.031	0.502	0.707	1.044	0.771	1.387	0.7055	0.7405	0.567	0.7735	0.8435	2.0055	1.663	1.175	1.1405	1.2285	0.987	1.3915	0.645	0.936	1.108	0.3815		0.0346482	0.0777817	0.144957	0.173241	0.16122
A0A075B6R2	Immunoglobulin heavy variable 4-4	0.946	0.7065	0.563	0.7755	0.967							0.9675	0.974	0.628		0.692	1.611	0.698			0.872			1.2185		0.7135	1.367		1.0345		0.751	0.76	1.213		1.366	1.276		0.7955		0.919	0.796			0.0141421	0.163342	0.066468	0.0374767	0.151321
A0A087WW87	Immunoglobulin kappa variable 2-40	1.6165	0.9885	0.8635	0.7895	1.459	0.3755	0.7395	0.673	0.761	0.903	0.5835	1.6145	1.153	0.9815	0.583	0.7715	0.7775	0.924	1.1985	1.3935	0.7425	0.972	0.9325	1.286	0.997	1.2895	0.668	0.786	0.689	0.697	0.9565	0.738	0.8385	0.926	1.606	0.9	0.997	1.1825	0.6895	1.033	1.0095	0.855		0.0813173	0.0148492	0.00212132	0.0176777	0.169706
A0A0A0MS14	Immunoglobulin heavy variable 1-45	2.8435	0.725	0.8745	0.7295	1.0825	0.751	0.534	0.7945	1.02	1.1445	0.539	1.2765	0.964	1.0085	0.62	0.901	1.1875	0.978	0.7295	1.4145	0.703	0.971	1.4605	1.491	0.6455	0.6885	0.556	1.099	0.391	2.048	1.3495	0.804	1.6685	0.5285	1	1.962	1.971	0.734	0.751	0.6655	0.7305	0.978		0.143543	0.0353553	0.0685894	0.013435	0.115258
A0A0B4J1U7	Immunoglobulin heavy variable 6-1	1.382	0.9965	0.8465		0.874	0.7155	0.9295	1.3265	0.834	1.143	1.2735	1.462	0.763	0.9905	1.015				0.7135	1.186		0.7645	0.9095	1.7175	1.9245	1.2045	0.9605	1.148	0.6665	1.1495			0.7215	0.832	0.8685		1.004	0.998	0.969	0.816	1.0885	0.97		0.0622254	0.0388909	0.026163		0.0494975
A0A0B4J1V0	Immunoglobulin heavy variable 3-15	1.91	1.3165	0.764	0.9445	1.538				1.3165		0.817	1.398	1.6225	0.751		0.9925	0.5585	0.695	1.127	0.943	0.919	0.733	0.932	1.0485		1.603	0.889	0.861	1.3385	0.7975	0.778	0.749	0.6925		1.04	0.611	0.885	1.4305		1.4225	0.729	0.941		0.0650538	0.0997021	0.0127279	0.0374767	0.319612
A0A0B4J1V2	Immunoglobulin heavy variable 2-26	1.696	0.7815	0.721	1.461	1.1195	0.668	0.783	0.399	1.0115	0.8925	0.8345	1.5225	1.854	0.6555	0.718	0.811	0.659	1.096	1.66	0.9305	0.7095	0.963	1.2375	2.3185	1.347	1.1795	0.713	0.749	0.5695	2.0735	0.867	0.5435	0.4675	1.225	2.221	1.1505	1.3455	1.853	0.9255	1.667	0.4685	0.82		0.0692965	0.013435	0.0296985	0.0183848	0.0219203
A0A0B4J1V6	Immunoglobulin heavy variable 3-73	1.178	1.061	1.045		1.259	0.861	1.158	1.363		1.605		0.9095	1.2565	1.3245	1.1615							1.17	1.054	1.18	1.117	2.9475	1.0265	1.5445	0.8155				1.111	1.03	1.5355			1.457	1.185	1.582	3.899	0.7765		0.0367696	0.131522	0.0438406		0.209304
A0A0B4J1Y8	Immunoglobulin lambda variable 9-49	1.044	0.7125	0.7265	1.3635	2.004							0.7265	0.3855	0.567	0.4185	0.7415	1.7105	2.042	3.5555	1.1305	0.5125			2.0295	0.4165	1.3075	1.0345		0.396	1.7865	1.026	0.677	1.538	1.579	1.338	1.607	1.767	1.2785	1.5365	0.947	1.0395			0.0735391	0.119501	0.0304056	0.0643467	0.0636396
A0A0B4J2D9	Immunoglobulin kappa variable 1D-13	5.084	0.5105	0.3565		1.1035							0.9645	0.8695	0.5285	0.7615		0.4275	0.5285	2.016	1.1105		3.2725	1.231		0.758	0.717		1.062	0.5325	0.7435	3.5215			0.8385		0.5725	1.173	2.074	0.754	1.1805	0.4355	0.9875		0.0537401	0.0671751	0.0233345		0.101116
A0A0C4DH29	Immunoglobulin heavy variable 1-3	1.205	1.3805	1.139	0.318	1.5045	0.6435	2.556	1.04		0.8985		1.051	1.893	1.1755	1.4085	0.857	1.3355	1.061	0.739	0.5865	1.03	0.6245	1.0405	1.3455	1.284	1.382	0.769	1.173	0.806	1.5385	1.171	1.0675	0.4025	0.702	0.852	1.3445	1.149	0.7145	1.3315	1.6155	1.021	0.885		0.268701	0.499924	0.353553	0.0890955	0.207182
A0A0C4DH33	Immunoglobulin heavy variable 1-24	1.0975	1.0265	0.987	1.4135	1.3375	1.2265	1.488	0.9395	1.147	1.712	1.226	1.2595	1.365	1.013	1.1805	1.3345	0.946	1.2185	0.9235	1.263	1.1075	0.6525	0.8055	1.2525	1.104	1.273	1.191	0.816	0.879	1.512	1.1215	1.0765	1.003	1.1985	1.5305	1.389	1.1095	1.092	1.1055	1.2225	1.2105	0.5475		0.0346482	0.144957	0.203647	0.188798	0.0954594
A0A0C4DH34	Immunoglobulin heavy variable 4-28	1.99	1.4765	0.757	1.698	1.196	0.841	1.32	1.0035	1.057	1.5835	0.855	1.2485	0.73	0.9885	1.0735	1.3695	0.76	1.292	1.0635	1.51	0.9835	1.6015	1.0335	1.222	0.8885	1.045	1.219	0.851	0.7195	0.932	1.2	1.7095	1.0535	1.4475	1.7735	1.0035	0.9295	1.0865	1.0205	0.7895	1.1565	1.042		0.0820244	0.19304	0.0240416	0.179605	0.059397
A0A0C4DH38	Immunoglobulin heavy variable 5-51	1.224	0.7775	0.5975	1.0215	1.0005	0.484	0.761	0.742	0.7665	0.926	0.5265	1.191	1.181	0.645	1.0875	0.9445	1.076	1.039	1.0865	1.0795	0.8695	0.7415	0.7945	1.1385	0.9455	0.8325	0.6555	0.9855	0.5885	0.872	1.234	0.729	0.8545	1.149	1.596	1.068	0.978	0.811	1.0625	0.7075	0.616	0.753		0.0494975	0.033234	0.00777817	0.000707107	0.0120208
A0A0C4DH39	Immunoglobulin heavy variable 1-58	0.998	0.875	0.628	0.8435	0.6435	0.477	0.4705	0.5405	0.7055	1.0375	0.4465	1.1505	0.604	0.636	0.675	1.13	1.3555	0.9605	0.899	1.208	1.0095			1.903	0.7435	2.943	0.5705		0.5	1.0725	0.946	0.7405	0.995	1.3905	1.2215	0.875	0.7035	0.821	0.806	0.8005	0.8615			0.0834386	0.0367696	0.0183848	0.0445477	0.033234
A0A0C4DH68	Immunoglobulin kappa variable 2-24	1.4155	0.657	0.743	0.9725	1.151	0.7315	1.215	1.2745	0.845	1.3735	0.6505	1.0345	0.765	1.0775	1.704	0.9825	1.193	1.918	1.111	1.3655	0.801	1.8895	1.131	1.211	1.8555	1.1695	1.0125	1.1655	0.651	0.9845	0.962	1.0925	1.047	0.9205	1.372	1.601	1.069	1.1965	1.331	1.2735	0.946	1.244		0.0742462	0.0183848	0.10748	0.167584	0.0183848
A0A0G2JMI3	Immunoglobulin heavy variable 1-69-2	0.2435	1.2575	0.1715	0.546	0.484	0.6755	0.273	0.665		0.532		1.6625	1.6865	0.7065	0.2035	1.7025	1.433	1.52	1.342	3.906	0.627	0.4235	1.8765	2.059	0.158	0.9135	1.7405	0.3015	0.183	3.2785	0.3325	0.3235	0.294	0.215	0.5455	2.124	0.5795	0.3985	1.1115	0.3095	0.4795	0.3005		0.0304056	0.10253	0.000707107	0.0254558	0.0452548
A0A0G2JS06	Immunoglobulin lambda variable 5-39			1.336		0.8895	0.5585	2.0045	0.867		0.896			1.7255	1.1765	1.178		1.043	1.5595	1.1235	1.087		0.774	0.9865	1.2075	0.673	1.4755	0.818	0.7565		1.173	1.3275		0.9835	0.934	1.214	1.215	1.27	1.6535	1.8725	0.6475	0.868	0.978				0.0367696		0.0403051
A0M8Q6	Immunoglobulin lambda constant 7	1.687	0.556	0.379	0.377	0.6695	0.289	0.851	1.4705	0.88	1.1615	0.355	1.3045	0.841	0.7475	0.8695	1.222	1.694	1.8135	1.1645	1.497	1.722	0.9185	1.129	1.508	0.519	0.851	1.1655	0.923	0.68	0.718	1.299	0.609	0.4135	0.47	0.4035	1.072	1.844	0.9785	1.398	0.9455	0.6515	0.4275		0.00565685	0.0509117	0.0353553	0.0494975	0.0445477
A2NJV5	Immunoglobulin kappa variable 2-29	0.426	0.4265	0.767	0.6445	1.3825	0.8375	1.0295	0.7415	0.6	0.949	0.579	0.942	0.9845	0.9555	0.5975	1.214	0.582	1.0435	0.6755	0.793	0.83	0.931	0.9385	2.1935	0.6525	1.0645	1.8165	0.9555	0.6315	1.127	0.785	0.8405	1.332	0.8485	1.504	1.025	1.33	0.868	1.0395	0.806	0.713	0.8925		0.019799	0.0219203	0.0183848	0.0148492	0.0841457
O00187	Mannan-binding lectin serine protease 2	1.6485	1.4705	1.1435	1.246					0.7805		0.9285	1.4785		1.034	0.8945	1.1465	0.9985	0.9095			0.9285	0.7935	0.977	0.96	1.026	1.302	0.927	0.931	1.124		1.03	1.243	1.035	1.01	1.223	1.1075			0.904		1.09	0.952		0.0685894	0.53528	0.234052	0.066468
O00391	Sulfhydryl oxidase 1	1.1365	1.2335	1.0505	1.049	0.9485	0.9995	1.0955	1.0025	0.7495	1.1305	0.88	1.401	1.482	0.963	0.6845	0.9785	0.893	0.949	1.322	1.317	0.9755	1.2085	1.3425	1.0745	0.9035	1.206	0.9345	1.289	1.0025	1.12	1.0695	1.006	1.149	0.9435	1.1755	1.056	1.279	1.565	0.672	1.2805	0.956	1.125		0.0176777	0.0176777	0.00494975	0.0551543	0.0205061
O14791	Apolipoprotein L1	1.081	0.981	1.4255	0.9515	1.0295	0.598	1.374	0.9815	1.17	0.9815	0.923	1.1595	0.8765	0.9345	0.8585	0.939	1.427	1.0805	1.082	0.8935	1.1505	1.0105	1.1235	0.9185	1.104	1.103	0.899	0.7615	1.0015	0.95	0.9785	1.0475	1.092	1.418	1.319	0.7805	0.791	0.679	0.9765	0.905	1.167	0.9905		0.039598	0.00848528	0.0388909	0.0403051	0.0558614
O43866	CD5 antigen-like	1.6695	0.9415	0.6405	0.7875	1.546	0.7745	0.882	0.6225	1.0485	1.032	0.5675	1.0155	0.9995	0.9205	1.3265	0.7035	0.73	2.0775	1.226	0.931	0.864	0.9235	0.7215	1.1585	0.9525	0.958	0.887	0.8665	0.7715	0.968	1.249	0.985	0.951	0.771	1.5925	0.7005	1.0435	0.877	0.979	1.094	1.0215	1.026		0.0487904	0.0601041	0.0487904	0.0120208	0.0537401
O75382	Tripartite motif-containing protein 3	1.079	0.8035	1.0205	1.0805	1.8825	0.6295	1.198	0.996	0.745	1.0165	0.675	0.9145	1.0315	0.9195		1.0525	1.154	1.2835	1.1015	1.341	0.894	1.0945	0.9195	1.074		0.974	0.9765	0.9185	0.856	1.0675	1.234	1.168	0.963		1.1305	1.13	1.2635	1.5105		1.26	0.977	1.0105		0.0410122	0.0417193	0.115258	0.122329	0.0629325
O75636	Ficolin-3	0.922	0.843	1.1495	1.2485	0.861	0.88	1.1375	1.085	1.153	1.118	0.973	0.972	0.688	0.5745	1.082	1.063	1.295	0.875	1.0955	0.872	0.977	0.475	0.9765	0.9885	1.2435	1.1805	0.7475	1.0805	0.97	0.8285	0.8605	1.059	0.89	1.2815	1.2225	0.9925	0.7495	0.847	1.142	0.9125	0.8485	0.6195		0.019799	0.0141421	0.0162635	0.0869741	0.00707107
O75882-2	Isoform 2 of Attractin	1.041	1.0295	1.1765	1.1145	0.936	0.7005	1.089	1.056	1.1195	1.0775	0.9295	1.112	1.048	1.0135	1.0045	0.9825	1.073	0.9005	1.009	1.029	0.9405	1.04	0.8875	0.8645	1.005	1.027	0.9515	1.0095	1.016	0.962	1.087	0.8395	1.023	1.023	0.994	0.956	0.8595	1.05	0.978	1.1	1.0405	1.085		0.0282843	0.033234	0.026163	0.033234	0.0127279
O95445	Apolipoprotein M	1.173	1.269	1.237	0.8975	1.2805	0.641	0.9205	0.9035	1.2505	0.9065	0.9685	1.132	1.246	1.268	1.0945	0.84	1.0945	0.9095	0.973	0.797	1.1235	0.934	1.023	1.37	0.9505	1.214	1.0365	1.0855	1.0705	0.7005	0.9895	0.924	0.9735	0.973	0.961	0.987	0.616	0.908	1.1745	0.878	1.197	1.0575		0.0311127	0.0494975	0.00565685	0.00919239	0.0106066
P00450	Ceruloplasmin	1.072	1.015	1.162	1.0235	0.81	1.0955	1.0305	1.036	1.0555	1.0605	1.1145	0.883	1.072	0.857	0.955	0.9975	0.9965	0.9045	0.9395	0.852	0.938	1.0375	1.054	0.956	0.9365	0.9955	1.0525	1.0815	0.943	1.172	0.9895	1.2865	0.5565	0.9945	0.8975	0.933	1.181	1.0085	0.9865	0.96	1.251	0.986		0.00989949	0.0820244	0.0367696	0.0205061	0.0155563
P00488	Coagulation factor XIII A chain	1.1495	0.8975	0.7515	0.846	0.8135	0.887	1.0335	0.991	1.1795	1.0315	1.1075	1.1205	1.1845	0.96	1.2065	1.5565	1.111	1.102	1.026	1.1945	1.2175	1.167	1.029	0.872	1.0185	0.924	1.0495	1.0825	1.1855	0.9855	1.172	1.0265	0.8175	0.9765	0.9495	0.792	0.9375	0.809	0.917	0.9205	0.9	0.966		0.00777817	0.0360624	0.013435	0.00424264	0.0190919
P00734	Prothrombin	1.069	1.1545	1.166	0.9865	1.0585	0.9235	0.965	0.9605	1.2475	0.97	1.1805	1.2235	0.68	1.1985	1.0125	1.071	1.011	1.0105	1.0455	0.9695	1	0.6375	0.972	0.934	1.202	1.1135	1.0135	0.6845	1.1295	0.9445	0.9555	1.1415	0.995	1.075	0.9885	0.9705	0.9845	0.8985	1.0745	1.056	1.1555	0.9855		0	0.0289914	0.066468	0.0162635	0.0106066
P00736	Complement C1r subcomponent	1.0625	0.917	1.0555	1.1005	1.018	1.355	1.197	0.992	1.0575	1.113	1.1215	1.0615	0.9785	1.1235	1.053	0.933	1.0065	0.993	0.9915	0.8895	1.101	1.0885	1.0215	0.895	1.069	1.056	1.0605	1.1405	0.974	1.0305	1.0785	1.1505	1.0605	0.9575	0.873	1.0735	1.066	1.05	1.128	1.1415	1.122	1.0605		0.0148492	0.0155563	0.0657609	0.0162635	0.0226274
P00738	Haptoglobin	0.889	0.755	0.951	0.962	0.9715	2.8665	1.1185	1.2915	0.687	0.973	1.2925	0.918	1.0935	0.914	0.7935	0.944	0.7895	0.8805	0.593	0.732	0.8435	0.8075	1.076	0.871	1.04	1.073	0.955	0.2375	0.6445	1.4795	0.7535	1.025	1.0255	1.0845	0.818	0.555	1.0235	0.961	0.794	0.821	1.091	1.099		0.0551543	0.0678823	0.0282843	0.0240416	0.0176777
P00739	Haptoglobin-related protein	1.25	0.988	1.515	0.922	1.579	0.6545	1.44	0.879	1.144	1.072	0.861	0.9265	1.0755	1.0765	0.9825	1.0875	1.3525	1.2795	0.949	1.009	1.4935	1.3525	1.2305	1.0605	1.134	1.29	0.997	0.7505	0.8425	1.14	1.154	0.986	1.0535	1.338	1.1085	0.8065	0.9845	0.891	1.0015	1.1815	1.494	0.99		0.0254558	0.0240416	0.0933381	0.00565685	0.141421
P00740	Coagulation factor IX	0.8935	0.9725	1.176	1.295	1.1155	1.112	1.36	1.0785	1.149	1.0775	1.083	1.0925	0.797	1.062	1.001	0.962	1.047	1.037	1.084	1.057	1.0645	0.6075	1.1775	1.013	1.008	1.068	0.8935	0.7435	0.8875	1.017	0.9695	1.2915	1.1765	1.1965	1.1135	1.114	1.05	1.035	1.114	1.0815	1.1425	0.957		0.00494975	0.00353553	0.123037	0.00141421	0.0106066
P00742	Coagulation factor X	1.066	1.098	1.246	1.1	1.2075	1.049	1.235	0.9975	1.152	0.977	1.1565	1.198	0.728	1.1035	0.8685	0.9435	1.1345	1.1765	1.1435	1.0445	1.1595	0.6575	1.2205	0.8325	1.079	1.257	0.9525	0.702	0.9805	1.052	1.159	1.1535	1.092	1.1035	1.087	1.179	0.953	0.996	1.0685	1.1555	1.2	0.958		0.0254558	0.141421	0.0169706	0.0367696	0.0205061
P00746	Complement factor D	1.185	1.1895	1.096	0.962	1.3435	0.8505	1.131	0.96	0.9205	0.9875	1.187	1.166	1.167	0.9965	1.5755	1.4395	0.946	1.0465	1.2205	1.3175	1.069	1.0685	0.9	0.8765	1.2245	1.176	1.04	1.15	0.954	1.1065	0.954	1.416	1.162	1.236	1.1615	0.819	1.355	1.359	1.648	1.2925	1.1185	1.1855		0.0678823	0.185969	0.0749533	0.0155563	0.0219203
P00747	Plasminogen	0.983	1.029	1.1045	1.022	1.066	0.7885	1.083	0.903	1.122	1.0095	1.0815	1.0695	1.0755	1.042	0.944	0.994	1.046	0.852	0.998	0.9965	0.9825	1.0155	0.997	0.9705	1.03	1.0375	0.8305	1.1345	0.9085	1.008	1.0125	0.9755	1.025	1.083	1.05	0.9445	0.956	0.9235	0.9645	0.9925	1.128	0.978		0.00707107	0.0155563	0.0417193	0.0268701	0.0268701
P00748	Coagulation factor XII	1.3095	1.3105	1.2655	1.213	1.1125	0.8165	1.055	1.148	1.577	0.9955	1.484	1.046	0.627	1.0625	0.953	1.277	1.3745	1.2445	1.2725	1.256	0.971	1.041	1.2245	0.9645	1.1465	1.2615	1.084	1.4245	1.084	1.1265	1.1985	1.1645	1.3465	0.9525	1.0475	1.2425	1.118	0.6275	0.676	1.182	0.7695	1.1855		0.0714178	0.143543	0.116673	0.101823	0.11243
P00751	Complement factor B	0.942	1.0785	1.232	1.1775	0.8045	1.2245	1.1175	1.095	0.953	1.1205	1.0385	1.0375	1.04	0.8795	0.875	1.008	1.0025	0.755	0.9045	0.7755	0.937	0.927	0.96	0.867	0.9445	1.008	0.958	1.007	1.0485	1.0985	0.9345	1.1565	1.0215	1.069	0.967	0.8005	1.073	0.995	1.0615	1.037	1.248	0.935		0.00989949	0.0176777	0.0325269	0.0247487	0.0162635
P00915	Carbonic anhydrase 1	0.7855	0.765		1.1635	0.8445							1.443	1.215		0.954	1.292	0.973	0.8945			1.296	1.2145	1.1565		0.798			0.8625	0.817		1.028	1.024		0.819		0.9075		0.852	0.837	1.257		3.069		0.0417193	0.0169706		0.00777817	0.053033
P00918	Carbonic anhydrase 2	0.8845	0.8125	1.2155	1.1345	1.023							1.2255	1.1485	1.5875		1.3635			1.128	1.0825	1.195	0.815	0.7725			1.164		0.769	0.8615	0.8925		1.057					1.1165	1.1265		1.2605	1.214	1.104		0.0120208	0.0289914	0.105359	0.0502046	0.0523259
P01008	Antithrombin-III	1.0265	1.113	1.127	0.875	1.02	0.8435	0.9885	0.9825	1.096	1.027	1.0625	0.926	0.956	1.0435	0.9035	0.9075	0.9325	0.923	0.97	0.979	0.914	0.953	0.949	0.917	0.9615	0.96	0.969	1.0215	0.976	0.9725	0.926	0.9615	0.966	0.965	0.9685	0.9155	0.927	0.97	0.9865	1.0545	1.024	0.978		0.026163	0.0113137	0.0311127	0.0410122	0.0565685
P01009	Alpha-1-antitrypsin	0.893	0.923	0.9145	1.095	1.0285	1.5565	0.9095	1.022	1.0035	1.0675	0.981	0.949	0.803	0.874	0.991	1.0065	0.9375	1.02	0.868	1.0125	1.044	0.887	0.8265	0.9325	0.9825	0.8985	1.106	0.9115	1.078	1.245	0.9955	0.9995	0.943	0.8905	0.8375	1.0415	1.2145	1.233	1.0615	1.112	0.876	0.925		0.0155563	0.0240416	0.033234	0.00565685	0.00636396
P01011	Alpha-1-antichymotrypsin	0.879	0.9595	1.0095	1.0685	0.844	2.0105	0.952	1.029	0.9625	1.0425	1.3385	0.924	1.0935	0.807	1.0065	1.009	0.92	0.9395	0.9655	0.9175	0.927	0.9405	0.984	0.9055	0.974	0.9475	1.0815	1.019	1.0515	1.2745	0.978	1.3455	0.8135	0.829	0.9085	0.898	1.1945	1.026	0.9795	0.8965	0.9475	0.8825		0.0169706	0.0558614	0.159099	0.0106066	0.0608112
P01019	Angiotensinogen	0.9785	1.028	1.1095	1.1245	1.0985	0.962	1.2515	0.928	1.295	0.9875	1.2365	0.8575	0.8595	1.004	1.0225	0.8945	1.1545	1.022	1.152	1.0345	0.995	1.028	1.1325	1.004	1.022	1.0805	0.8125	1.085	0.8645	0.9505	1.1115	1.0655	0.9865	1.216	1.1135	1.109	0.875	0.835	0.9365	0.81	0.951	0.9175		0.00919239	0.039598	0.0374767	0.00636396	0.0233345
P01023	Alpha-2-macroglobulin	1.0295	1.04	0.773	0.9485	0.94	0.8455	0.7665	1.638	0.9845	0.9435	1.2	0.9585	1.016	0.8065	1.1505	0.9475	0.936	0.856	0.871	1.02	1.0475	1.147	1.0495	1.0445	0.9005	0.8265	0.949	1.0465	1.1765	1.0515	0.989	0.902	1.0715	0.887	0.8055	1.065	1.1135	1.307	1.0405	0.916	0.9145	0.951		0.013435	0.0367696	0.00707107	0.0176777	0.00141421
P01024	Complement C3	0.9285	0.955	1.1675	1.082	0.9575	1.1305	1.252	1.191	1.053	1.1135	1.014	1.032	0.9505	0.898	0.925	0.9605	0.9625	1.0225	1.0545	0.9405	0.9625	1.017	0.972	0.912	0.7095	1.033	1.003	1.1215	1.006	1.0685	0.931	1.1495	1.214	1.211	1.082	0.9605	1.0005	1.0465	0.9915	1.081	1.0345	1.012		0.00636396	0.0240416	0.0304056	0.00565685	0.00494975
P01031	Complement C5	0.94	1.0305	1.1195	1.0865	0.9055	1.1695	1	0.8845	1.023	1.0855	1.1735	1.077	1.058	1.0095	1.071	1.053	1.07	0.9575	0.975	0.9525	1.1635	0.9525	0.822	0.9735	1.015	1.0275	1.058	1.0475	1.082	1.092	1.0345	1.2295	0.997	1.06	0.9235	1.004	1.083	1.0385	1.0435	0.9235	1.126	1		0.0282843	0.0106066	0.0403051	0.00494975	0.00353553
P01034	Cystatin-C	0.7845	0.8215	0.9635	0.8075	1.2565	0.925	0.9505	0.8985	1.3265	0.7765	1.313	0.927	0.957	0.9925	1.039	0.743	0.87	0.8675	0.8355	0.8275	0.8415			0.939	1.148	0.9525	1.0445		0.8825	0.8015	0.9105	1.119	0.988	1.0155	1.098	1.0305	0.956	1.421	0.9405	1.1265	0.977			0.0219203	0.0586899	0.0403051	0.0883883	0.226981
P01042	Kininogen-1	1.1555	1.378	1.0425	0.928	0.976	0.8665	1.3095	1.0795	1.069	1.19	1.0105	1.3105	1.043	1.1095	1.087	1.035	1.1395	1.01	1.14	0.982	1.0915	1.2655	1.1095	1.381	1.134	1.075	1.0125	1.197	1.068	0.799	1.2615	1.025	1.0825	1.2835	1.119	1.105	0.9155	0.9005	1.303	1.1705	1.3205	1.2675		0.0657609	0.0749533	0.0445477	0.019799	0.019799
P01042-2	Isoform LMW of Kininogen-1	1.151	1.205	1.353	1.3795	0.999	1.0305	1.5255	1.099	1.222	1.131	1.045	1.2525	1.0065	1.1255	0.974	1.1585	1.2385	1.06	1.1595	1.042	1.1165	1.059	1.093	0.757	0.9205	1.1245	1.1	1.3095	0.971	0.974	1.136	1.091	1.2275	1.042	1.2265	1.0025	1.064	0.902	1.016	1.1085	1.184	0.9725		0.0608112	0.0240416	0.164049	0.111016	0.0424264
P01344	Insulin-like growth factor II	0.969	1.118	1.0025	1.027	0.9365	0.699	1.2955	0.7215	1.3495	0.9815	0.965	0.98	0.796	1.008	1.0135	0.923	0.9375	0.9035	1.0765	0.9565	0.892	0.9595	0.9815	1.0055	1.0635	0.9045	1.118	1.109	1.0605	0.8515	0.8675	0.768	0.9665	1.296	1.1855	1.0475	0.7115	1.0235	0.941	1.2645	0.977	0.9615		0.0848528	0.0763675	0.0487904	0.0763675	0.11243
P01591	Immunoglobulin J chain	1.4825	0.8925	0.649	1.4235	1.3325	1.099	1.1875	0.8035	0.941	1.6075	0.526	1.3545	0.8615	1.011	1.161	1.274	0.857	1.356	1.119	1.25	0.8875	1.1175	0.8825	1.1185	0.9125	1.2125	0.747	0.969	0.67	1.3545	1.18	1.049	0.9705	0.6535	1.197	0.828	1.089	0.9485	1.1715	1.2495	0.9115	0.8025		0.00636396	0.0148492	0.0381838	0.0403051	0.0346482
P01593	Immunoglobulin kappa variable 1D-33	1.1125	0.9195	0.8345	1.3975	1.3535	0.5355	0.868	0.5875	1.131	0.971	0.847	1.234	1.436	1.0235	0.98	1.07			0.8005	0.927	0.9025	0.7745	1.0225		0.735	1.054		0.737	0.9095	3.501		0.8795		1.375			0.822	1.012	0.8305	1.091	1.0755	0.697		0.000707107	0.0374767	0.0883883	0.0388909	0.133643
P01599	Immunoglobulin kappa variable 1-17	1.09	0.7255	0.749		1.185							1.2985	1.5095	1.0025	0.8835		1.2345	1.3275	1.051	1.2405					0.967	1.458			0.7605	1.3385	1.1145			1.0865		1.6035	1.219	1.3575	1.045	1.002	1.2525			0.00707107	0.0898026	0.0961665		0.0820244
P01700	Immunoglobulin lambda variable 1-47	1.3035	1.1125	1.067	1.126	1.2375	0.9525	1.0655	1.0025	0.9795	1.064	0.947	1.2055	0.9805	1.096	1.1105	0.9005	1.264	1.309	0.9775	0.858	0.7475	1.068	1.1	1.09	1.1355	1.31	0.9775	1.0775	0.6935	1.1305	1.498	0.94	1.087	1	1.2745	1.2515	1.002	1.077	1.224	1.1185	1.1725	1.0765		0.033234	0.0190919	0.0975807	0.0226274	0.130815
P01701	Immunoglobulin lambda variable 1-51	1.0135	0.869	0.901	1.3915	1.057	0.544	0.6545	0.7815	0.91	0.677	0.6785	0.9905	0.9235	0.912	0.782	1.044	1.0535	1.197	1.2955	1.342	0.713	0.961	0.8075	1.3365	0.632	1.937	0.959	0.7345	0.474	1.419	0.8205	0.903	1.15	0.8855	1.5075	1.1185	1.3835	1.0515	1.119	0.9325	1.003	0.9		0.000707107	0.0339411	0	0.0318198	0.0438406
P01704	Immunoglobulin lambda variable 2-14	0.775	0.821	0.532	1.3985	0.4835	1.633	1.073	1.3145		1.696		0.703	0.476	0.7915	1.681	1.3295	1.352	1.505	1.244	0.816	0.9495	0.9855	1.3345	1.575	0.587	1.229	1.1505	0.4325	1.0355	0.6265	0.996	0.8535	1.3195	1.1205	1.2505	2.6535	0.818	0.4775	1.5735	1.3515	0.7555	1.1595		0.059397	0.0296985	0.0381838	0.0671751	0.0120208
P01714	Immunoglobulin lambda variable 3-19	1.3565	1.034	1.4105	1.402	1.62	0.6885	0.7835	0.901	1.671	1.041	0.948	1.383	1.4875	2.0085	1.038	1.4695	0.912	1.761	0.8735	1.5115	1.0255	1.0905	0.9335	1.181	0.9905	2.2875	0.889	1.3685	0.856	1.3115	1.119	1.483	1.022	1.0605	2.2525	1.077	0.9685	1.385	1.2395	1.0825	1.4075	0.9665		0.072832	0.18809	0.331633	0.0876812	0.176777
P01742	Immunoglobulin heavy variable 1-69	0.554	0.9055	0.5925	1.7095	1.3725	0.9365	1.3285	1.1025	1.189	0.7295	0.842	1.414	1.3945	0.866	0.8875	1.335	1.2595	1.144	1.312	1.455	1.169	1.0465	0.938	1.4075	0.5865	1.443	0.784	0.807	0.7335	1.89	1.0955	1.162	0.4745	1.108	0.4875	2.127	1.4055	0.925	0.834	0.998	0.743	0.9145		0.0240416	0.00777817	0.0629325	0.0162635	0.123744
P01743	Immunoglobulin heavy variable 1-46	1.0785	0.9265	0.9205	1.234	0.884	0.7745	0.814	1.138	1.1345	0.797	1.017	0.9425	0.75	0.8345	0.9395	1.0535	0.957	1.331	0.2965	0.5625	0.995	1.3975	0.9175	0.8975	1.002	0.78	1.2495	1.2995	0.7615	0.881	1.255	1.1745	0.7665	0.8145	0.657	1.0885	0.5115	0.977	0.931	1.211	1.09	1.136		0.0388909	0.0502046	0.0176777	0.138593	0.377595
P01780	Immunoglobulin heavy variable 3-7	1.298	0.8265	0.956	1.1535	1.068				1.1585		0.8325	1.4475	1.3615	0.9225	1.111	1.3145	1.183	1.2695	1.0095	1.3165	1.018	1.03	0.8685	1.13	1.386	1.2005	0.9305	0.9595	0.663	1.394	1.039	1.202	1.0755	0.9755	1.415	1.215	1.5025	1.45	1.088	1.156	0.9735	0.886		0.0424264	0.00919239	0.0622254	0.11243	0.173948
P01833	Polymeric immunoglobulin receptor	0.8235	0.685	1.1835	1.393	0.972	1.033	1.205	0.9815	0.9225	0.791	1.0055	0.967	1.03	0.554	0.933	1.6485	0.7555	0.804	1.1105	0.944	0.896	0.873	0.798	1.02	0.845	0.687	0.7675	0.976	1.132	1.045	0.804	1.4625	0.878	1.1145	1.0815	0.982	1.4315	1.022	0.8145	2.089	0.8535	1.041		0.144957	0.0381838	0.0148492	0.059397	0.0806102
P01834	Immunoglobulin kappa constant	0.984	0.6205	0.621	1.03	0.606	1.85	1.03	0.9415	0.8585	1.1345	0.9115	0.8775	0.603	0.9185	1.0675	1.389	1.005	0.7535	0.701	0.85	0.8175	0.624	0.64	1.217	0.9965	0.885	1.015	1.319	0.8875	0.977	0.798	0.5865	0.8365	0.883	0.8325	1.1805	0.8305	0.917	0.7415	0.9495	1.105	1		0.0721249	0.194454	0.0282843	0.121622	0.0975807
P01859	Immunoglobulin heavy constant gamma 2	0.9235	0.9715	0.7405	0.765	1.0075	0.833	0.7695	0.9265	0.695	0.918	0.669	1.2185	0.778	1.296	1.049	0.8045	1.0485	0.702	1.0715	1.252	0.9045	1.084	0.9385	1.187	1.154	1.1685	0.866	0.6305	0.6455	0.59	0.8735	0.627	1.2695	0.792	1.2265	1.09	1.134	0.9765	0.829	1.336	1.3585	0.9685		0.0360624	0.00919239	0.026163	0.0438406	0.0841457
P01860	Immunoglobulin heavy constant gamma 3	0.7745	1.115	0.833	1.148	1.0785	5.387	1.1065	1.02	0.5725	0.835	0.2875	0.7305	0.725	1.683	0.5275	0.507	0.64	0.75	1.009	0.5955	0.7555	0.837	0.97	1.118	0.981	0.9545	0.7395	1.106	0.308	0.458	0.8115	0.977	0.7365	0.6215	0.5585	0.5415	1.8685	1.024	0.5155	1.258	0.783	0.738		0.0374767	0.0212132	0.0155563	0.0565685	0.382545
P01861	Immunoglobulin heavy constant gamma 4	0.6845	0.432	0.386	0.9965	0.7995	0.87	0.8995	0.9075	0.878	1.6565	1.2515	1.4895	0.684	0.4325	0.965	2.326	1.558	0.679	1.358	1.0495	1.284	1.185	0.682	2.1995	0.7205	0.592	0.5425	0.788	0.752	0.794	0.921	0.681	0.5455	1.0375	0.946	0.8385	0.82	0.51	0.5235	0.9115	0.4415	1.633		0.00636396	0.019799	0.00141421	0.00353553	0.00919239
P01871	Immunoglobulin heavy constant mu	1.922	0.853	0.579	0.654	1.836	0.7485	0.815	0.587	0.8725	1.1665	0.4195	1.0015	1.086	0.853	1.432	0.607	0.808	1.955	1.3385	0.845	0.803	0.775	0.587	1.075	0.922	0.8915	0.8985	0.779	0.639	0.946	1.297	0.8685	0.8835	0.6235	1.6825	0.663	1.0465	0.7395	0.9705	1.092	0.9545	1.046		0.00424264	0.0212132	0.00989949	0.00565685	0.039598
P01876	Immunoglobulin heavy constant alpha 1	0.928	0.7365	0.939	1.4725	0.765	0.885	0.8665	0.7745	0.892	0.8705	0.575	1.2365	0.8355	0.8635	1.1055	1.2475	0.9555	1.3565	1.0965	1.356	0.848	1.219	0.869	1.6955	0.5015	1.243	0.7765	1.545	0.81	0.9285	0.963	0.637	1.5915	0.621	0.959	1.042	0.9745	0.769	1.053	1.4985	0.7955	0.994		0.00141421	0.0685894	0.00424264	0.0586899	0.0141421
P02042	Hemoglobin subunit delta	0.779	0.7195	0.6575	0.977	0.595	0.5645	0.9195	0.7495	0.803	1.127	0.6835	1.336	0.8925	1.31	1.022	1.1705	0.9355	1.1195	1.4345	0.992	1.1755	1.29	1.203	1.3825	0.869	0.9415	0.9625	1.174	0.7895	0.9225	1.1315	0.822	0.913	0.8895	1.123	1.5375	0.972	0.801	0.9135	0.9105	0.853	2.6755		0.059397	0.0685894	0.0601041	0.0339411	0.019799
P02647	Apolipoprotein A-I	1.1755	1.3205	1.0205	0.969	1.058	0.734	1.0285	0.9565	0.965	0.899	0.861	0.9785	1.173	1.076	0.998	0.765	0.9275	0.91	0.9235	0.937	0.8805	0.9645	1.238	1.2455	1.0695	1.069	0.9455	0.94	0.9815	0.861	1.0245	0.8945	1.0535	0.892	1.054	1.034	0.842	0.923	0.9435	0.944	0.7255	1.128		0.0360624	0.0714178	0.00212132	0.00141421	0.00565685
P02649	Apolipoprotein E	0.9855	1.3635	1.3395	1.3875	1.115	0.862	1.4495	0.9455	0.988	0.778	0.9275	0.888	0.6575	0.8735	0.9385	0.727	1.0735	0.7265	0.85	0.7635	1.199	1.0705	1.0915	1.137	1.5875	1.09	0.8945	1.2985	0.815	0.74	0.917	0.7605	1.0965	0.5615	1.154	1.0565	0.619	0.746	0.8755	0.6425	0.874	1.2115		0.000707107	0.0431335	0.0289914	0.0205061	0.00141421
P02652	Apolipoprotein A-II	1.077	1.072	1.088	0.908	1.1945	0.689	1.012	0.9875	0.6975	0.9425	0.762	1.1665	1.1625	1.036	1.02	0.8105	1.1115	0.9515	0.95	0.893	1.0365	1.0595	1.15	1.0025	1.0465	1.0175	0.673	1.0585	0.945	0.8055	1.1555	0.7785	0.895	1.1025	0.992	1.0545	0.815	0.8135	1.038	0.9335	0.855	1.033		0.0551543	0.0226274	0.388909	0.0353553	0.00919239
P02654	Apolipoprotein C-I	1.2075	1.39	1.366	0.9895	1.2625	0.7	1.172	1.0875	1.1155	0.6645	0.824	1.0815	1.233	1.1305	0.9615	0.7565	0.9605	0.902	0.9455	0.7705	1.095	1.1125	1.4335	1.3785	1.2235	1.103	0.809	1.0455	1.161	0.59	1.059	0.741	1.157	0.714	1.024	1.258	0.622	0.7805	1.033	0.8265	0.908	1.4795		0.013435	0.059397	0.0565685	0.00353553	0.0403051
P02655	Apolipoprotein C-II	1.0785	1.2085	1.4455	1.146	1.29	0.6655	1.295	1.1005	1.673	0.7095	0.9205	1.196	0.995	1.0805	1.1855	0.9205	1.28	0.961	0.9465	1.0105	1.2915	1.445	1.428	1.1995	1.3045	1.0705	0.72	1.5755	1.0635	0.734	1.1285	0.8855	1.0545	0.9215	1.0435	1.6165	0.812	0.9295	1.188	0.941	0.981	1.3345		0.0190919	0.111016	0.0473762	0.0127279	0.131522
P02656	Apolipoprotein C-III	0.866	0.9705	1.3505	1.434	1.382	0.544	1.4335	1.215	1.1595	0.5575	0.9135	1.162	0.9395	1.0315	1.141	0.923	1.0165	0.8585	1.027	1.095	1.2275	1.0745	1.1855	1.03	1.186	0.9755	0.756	1.3695	0.8055	0.943	1.1315	0.912	1.2605	0.9215	1.1625	1.126	0.8455	0.8615	1.207	0.8685	0.8725	0.9635		0.00141421	0.0671751	0.0742462	0.0452548	0.0410122
P02671	Fibrinogen alpha chain	0.7735	0.7095	0.62	0.9975	0.7095	1.998	0.7485	0.7875	0.9265	0.931	0.8675	0.8285	0.8575	1.0745	1.041	1.764	0.8635	0.933	0.8555	1.0145	1.157	0.8195	0.718	0.8415	0.8875	0.8235	1.253	0.8445	1.1	1.0485	0.813	1.415	0.8235	0.8665	0.905	0.715	1.458	0.8745	0.762	0.81	0.8405	0.7715		0.00353553	0.00494975	0.0212132	0.00353553	0.00353553
P02675	Fibrinogen beta chain	0.82	0.755	0.6675	1.0105	0.782	2.056	0.805	0.872	0.9375	0.986	0.9085	0.7275	0.9085	1.0095	0.8315	1.5915	0.8485	0.913	0.89	0.9745	1.1605	0.95	0.775	0.8895	0.897	0.8815	1.201	0.9165	1.1175	0.9925	0.8145	1.3575	0.8715	0.871	0.9055	0.7065	1.1095	0.9745	0.792	0.8665	0.8865	0.842		0.0155563	0.0169706	0.0190919	0.0162635	0.0254558
P02679	Fibrinogen gamma chain	0.7995	0.7115	0.6285	0.9935	0.7465	1.5465	0.7385	0.73	0.958	0.92	0.9145	0.6795	0.8895	1.0285	1.0325	1.655	0.874	0.915	0.8155	0.967	1.151	0.9215	0.7785	0.905	0.888	0.8565	1.2065	0.922	1.1585	0.9945	0.8255	1.3285	0.8465	0.9255	0.879	0.717	1.366	0.927	0.7925	0.823	0.8755	0.8395		0.0205061	0.0275772	0.0162635	0.00636396	0.00777817
P02741	C-reactive protein	0.521	0.238	0.91	1.035	0.4295	4.0295	1.114	0.9665	0.3415	0.751	0.4135	0.6045	1.9515	0.3795	0.4485	0.853	0.6135	0.1215	0.358	0.231	0.6785	0.2565	0.867	0.4115	0.5175	0.391	0.9415	0.3805	0.2545	2.5125	0.361	1.94	0.792	1.064	0.476	0.425	1.6315	0.501	0.4305	0.369	1.069	0.363		0.0183848	0.0226274	0.0282843	0.0325269	0.0388909
P02743	Serum amyloid P-component	2.0685	1.4255	1.4735	0.62	1.269	1.1025	0.9705	1.023	0.9125	0.73	0.854	1.6785	1.4315	1.3095	0.6985	0.588	0.6535	0.6195	0.8975	0.853	0.651	0.913	1.9745	1.1395	0.949	1.25	0.9215	1.0385	1.647	1.2485	0.8595	0.8755	1.0225	1.105	0.77	0.674	0.7725	1.3755	0.7615	1.267	1.263	1.077		0.00636396	0.0374767	0.0304056	0.00848528	0.475176
P02745	Complement C1q subcomponent subunit A	1.079	0.9145	0.989	1.027	1.1005	1.2825	1.045	0.921	0.92	1.028	1.0205	0.9985	1.0365	1.032	1.0045	1.026	0.977	0.9385	1.111	0.9235	0.9535	0.875	0.9155	0.8185	1.1125	1.112	0.8815	1.042	0.8	1.0005	1.0825	1.0335	0.9645	0.9835	0.997	1.0225	1.1165	1.2335	0.981	0.871	0.9245	0.8715		0.00848528	0.013435	0.0226274	0.00424264	0.0473762
P02746	Complement C1q subcomponent subunit B	1.202	1.1065	1.091	1.329	1.075	1.145	1.2655	1.0885	1.33	1.2435	1.387	1.164	0.9665	1.2325	1.2235	1.2705	1.079	1.125	1.2865	1.042	1.1205	1.2385	1.189	1.0515	1.1415	1.265	1.034	1.228	0.952	1.089	1.111	1.2515	1.2775	1.051	1.2385	1.143	1.0895	1.1445	1.1695	1.0655	1.1565	1.13		0.0226274	0.0615183	0.172534	0.123037	0.0721249
P02747	Complement C1q subcomponent subunit C	1.226	0.9525	1.1075	1.013	0.79	1.381	1.1075	1.002	0.958	1.071	0.9935	1.258	0.778	1.1845	1.066	1.056	0.9275	0.944	0.9545	0.893	0.905	1.0905	1.033	0.775	1.0875	1.195	0.8915	1.189	0.935	0.912	1.0255	0.9975	0.804	0.9625	0.785	1.0125	0.9575	1.02	1.1135	0.861	1.1055	1.043		0.0240416	0.11243	0.144957	0.0622254	0.0212132
P02748	Complement component C9	0.869	0.952	1.0655	1.1135	0.9285	2.007	0.9245	1.0185	0.8	1.017	1.187	0.824	1.1865	0.913	1.012	0.874	0.9135	0.9075	0.8595	0.8005	0.871	0.831	1.021	0.922	1.038	1.005	1.366	0.9185	1.135	1.1625	0.98	1.5235	1.0365	1.0085	0.803	0.935	1.305	1.2275	1.119	1.1445	1.115	0.687		0.0141421	0.00282843	0.0445477	0.013435	0.00777817
P02749	Beta-2-glycoprotein 1	0.761	0.868	1.09	1.04	1.0695	1.06	1.272	1.1435	1.1875	1.0625	1.1165	0.528	0.776	1.1515	1.0165	0.934	1.0595	1.009	0.8505	0.984	1.027	0.9575	0.917	0.813	1.1365	0.944	0.972	1.2255	1.0575	0.9195	0.8515	0.8495	1.0865	1.066	0.9245	1.144	0.8275	0.9795	1.0085	1.076	0.6165	1.0465		0.00989949	0.0848528	0.0113137	0.059397	0.00636396
P02750	Leucine-rich alpha-2-glycoprotein	0.9335	1.1345	0.858	0.944	0.9385	2.6685	0.9035	0.955	1.1285	0.887	1.24	0.83	1.2685	0.8205	0.9335	0.777	0.8335	1.0615	0.9265	0.9245	0.912	0.781	1.0115	0.979	0.921	0.775	0.994	0.8495	1.1405	1.441	1.1215	1.4175	0.707	1.0055	0.746	1.2905	1.491	1.1965	0.949	1.0095	0.783	0.8095		0.0106066	0.0233345	0.0254558	0.0254558	0.0883883
P02751	Fibronectin	0.797	0.679	0.5795	0.8625	0.6255	1.554	0.6885	0.559	0.9315	0.867	0.696	2.8045	0.7335	1.506	0.96	4.8585	0.7465	0.953	0.796	1.2775	1.1715	0.9225	0.495	0.763	0.9725	0.7435	1.026	0.783	0.872	0.669	0.675	1.0945	0.674	0.678	1.29	0.8125	1.8615	0.647	0.6555	0.66	0.7675	0.607		0.00282843	0.0523259	0.0176777	0.00636396	0.00212132
P02753	Retinol-binding protein 4	0.921	0.928	1.127	0.9455	1.36	0.7255	1.232	0.8545	1.3555	0.8885	1.318	1.0445	0.73	1.1145	1.1025	0.8965	1.1155	1.273	1.124	1.125	1.224	1.122	1.1135	0.8995	1.293	1.0745	0.8995	1.351	0.9145	0.956	1.0995	0.977	1.04	1.107	1.1065	1.1235	0.8065	0.7745	0.978	0.9105	1.057	1.0565		0.0509117	0.0311127	0.0820244	0.0318198	0.0480833
P02760	Protein AMBP	0.925	1.0545	1.1795	1.077	1.187	0.8085	0.974	0.8875	1.0495	0.971	1.16	1.0895	0.8945	1.0585	1.0885	0.9565	0.968	1.062	1.053	1.024	1.1265	1.0065	0.921	1.0375	1.06	1.067	0.8265	1.13	0.923	0.8625	0.963	1.0515	1.2255	1.048	0.9165	1.04	0.932	0.9705	1.0735	1.119	0.9625	1.0305		0.0141421	0.0190919	0.0572756	0.0311127	0.0127279
P02763	Alpha-1-acid glycoprotein 1	1.016	0.8465	1.2075	0.9115	0.954	2.245	1.135	0.9845	0.983	0.804	1.062	0.905	0.82	0.928	0.919	0.8605	0.9535	1.196	0.851	0.844	0.9	0.895	1.232	1.011	0.943	0.98	1.1615	1.0675	1.012	1.5085	0.9315	1.3575	0.873	1.308	0.8045	0.866	0.9955	0.9755	0.8175	0.9195	1.3675	1.1805		0.00848528	0.0855599	0.0643467	0.0403051	0.123037
P02765	Alpha-2-HS-glycoprotein	1.078	1.137	1.3325	0.968	1.0265	0.606	0.9505	1.044	0.9395	1.0045	0.757	1.018	0.777	1.0245	0.99	1.047	0.9105	1.0805	1.2295	1.0475	0.9865	0.867	1.0185	0.8925	1.0825	1.0395	0.9355	0.844	0.988	0.8675	1.0485	0.939	1.0045	1.1135	1.1115	1.04	0.942	0.9955	1.1645	0.9885	0.8295	0.9815		0.00565685	0.0127279	0.0176777	0.0240416	0.0219203
P02766	Transthyretin	0.89	0.8135	1.0375	1.0645	0.9375	0.6985	1.253	0.8855	1.372	1.074	1.332	0.9465	0.763	0.786	0.954	1.038	1.1465	1.4185	1.083	1.012	1.1795	1.042	0.794	0.742	1.115	1.006	0.896	1.134	0.775	0.8715	1.212	1.0495	1.0835	0.955	1.079	1.212	0.75	0.7805	0.9935	0.8705	0.763	0.9305		0.206475	0.0445477	0.0487904	0.072832	0.0742462
P02768	Serum albumin	1.002	1.07	1.0885	0.9265	1.0715	0.717	1.084	1.0595	1.065	1.106	1.046	0.974	1.0305	1.0415	1.0335	0.9215	1.0465	1.1105	1.1115	1.138	0.9965	1.059	0.9865	0.923	1.0955	0.997	1.024	1.0785	1.0785	1.0655	1.0985	1.031	0.9815	1.0375	1.0595	1.0785	0.9835	1.132	1.096	1.046	1.05	0.995		0.00141421	0.00565685	0.0487904	0.00636396	0.00494975
P02774	Vitamin D-binding protein	0.9215	1.035	1.0945	0.941	0.963	1.0575	1.0245	1.009	1.1795	0.9	1.031	0.923	0.933	0.9645	1.0905	0.9145	1.0915	1.052	0.9645	0.907	1.047	1.025	0.98	0.984	1.105	0.9765	0.982	1.1335	0.9895	0.985	1.0235	0.896	0.932	1.034	0.96	1.046	0.922	0.8785	1.071	0.956	1.081	0.9335		0.013435	0.0311127	0.0289914	0.0254558	0.00141421
P02775	Platelet basic protein	0.521	0.469	0.4525	0.647	1.435	1.073	1.123	0.617	0.3725	0.7885	0.6825	1.5115	2.259	0.6705	1.365	2.092	1.016	0.873	0.565	1.0245	1.374	0.713	0.9555	1.193	0.8445	0.7075	0.947	1.025	0.9045	1.562	1.157	0.903	0.8275	0.666	0.8655	2.651	0.5865	0.7725	1.0025	0.682	0.957	1.0165		0.0169706	0.00282843	0.00212132	0.0452548	0.0226274
P02787	Serotransferrin	1.025	0.9215	0.9445	0.931	0.8495	0.738	0.979	1.03	0.841	1.062	1.0555	0.9225	1.016	0.863	0.9565	0.881	1.0985	1.162	1.0015	1.0745	0.8705	0.839	0.9345	0.9525	0.9235	0.8595	0.9305	1.071	1.0555	0.881	1.079	0.7075	1.051	0.9985	1.0705	0.9435	0.9035	0.8635	1.025	1.141	0.8935	0.9795		0	0.0233345	0.0883883	0.0268701	0.00494975
P02790	Hemopexin	1.013	1.029	1.0195	1.0755	0.965	1.1215	1.199	1.0455	1.0835	1.1015	1.2415	1.002	0.8835	1.0265	0.9975	1.018	1.023	1.076	1.027	1.1125	0.9535	0.973	0.9855	0.8995	1.035	0.984	1.1005	0.887	1.0245	1.096	0.9675	1.063	1.019	1.086	0.9855	1.1065	1.079	1.0655	1.0435	1.058	0.99	1.016		0.00141421	0.00141421	0.0346482	0.0289914	0.00848528
P03950	Angiogenin					0.9685	0.992	1.3355	1.0385		1.047			1.0715		0.9155		1.1755	1.1055				1.069	0.8725	1.079	0.81		1.151	1.179			0.9325		1.1415	1.0935	1.2175	0.97		0.9395	1.1595	0.84		0.9535						0.0841457
P03951	Coagulation factor XI	1.2045	1.203	1.1525	1.031	1.1	0.939	1.3255	1.044	1.163	1.113	1.233	1.2635	0.982	1.099	1.0215	1.279	1.355	1.094	1.292	1.256	1.193	1.203	1.2485	1.0575	1.1185	1.0835	1.03	1.238	1.1245	1.076	1.1265	1.339	0.888	1.063	1.1185	0.992	1.1165	0.877	1.0055	1.235	1.1705	1.1125		0.0247487	0.11738	0.0445477	0.11738	0.0296985
P03952	Plasma kallikrein	1.0745	1.1865	1.128	1.015	0.984	0.672	1.1365	0.8765	1.16	0.946	0.993	1.171	0.9585	1.0475	1.0235	0.9365	1.1835	1.023	1.111	0.8855	0.8975	0.9885	1.116	1.056	1.081	1.0175	0.829	1.2055	0.96	0.874	1.057	0.9495	0.9815	1.1165	1.007	1.013	0.7555	0.7255	1.0665	1.0865	1.151	1.039		0.000707107	0.00494975	0.0537401	0.0169706	0.00424264
P04003	C4b-binding protein alpha chain	0.9735	0.946	1.1965	0.974	0.9305	1.2325	0.99	1.009	1.1285	0.9115	1.178	1.157	0.7875	1.0725	1.0295	0.965	1.0185	0.832	0.9175	0.8195	0.9835	0.748	1.015	0.994	1.015	1.1485	1.033	0.8005	0.9545	1.1095	0.887	1.1325	1.1675	1.069	0.9635	0.875	0.888	0.9065	0.967	0.835	1.1775	1.0275		0.0502046	0.0183848	0.0247487	0.0339411	0.026163
P04004	Vitronectin	0.914	0.986	1.14	1.118	0.9975	1.0475	1.2515	1.1005	1.048	1.2015	1.058	1.1265	1.043	0.978	0.954	0.959	1.09	1.193	1.148	1.091	0.921	1.019	0.982	0.888	1.0365	1.021	1.032	1.138	1.03	0.9785	1.087	1.115	1.371	1.1475	1.2455	1.1015	1.102	1.1455	1.0255	1.188	1.056	0.9815		0.019799	0.0282843	0.0424264	0.0212132	0.0247487
P04070	Vitamin K-dependent protein C	1.036	1.223	1.2505	0.999	1.3205	0.8345	1.091	1.1725	1.2155	1.0585	1.4305	0.9995	0.6845	1.1065	0.926	0.7585	1.1255	1.096	1.629	1.211	1.022	0.75	1.131	1.0105	1.125	1.0565	0.9185	0.802	1	1.045	1.047	1.139	1.033	1.0555	0.987	1.0845	1.0955	0.9785	1.1655	1.1175	1.1225	1.268		0.0127279	0.00282843	0.0714178	0.0325269	0.0855599
P04075	Fructose-bisphosphate aldolase A	0.8035	0.6805		0.758	1.086							1.67	1.0515			2.1525	1.0445	1.052	1.229	1.4005	1.0295			1.1755			1.082		1.3175	1.696	0.9585	0.884	1.2535		1.3565	0.9205	0.9645	0.877		1.1475				0.290621	0.142128		0.0325269	0.100409
P04114	Apolipoprotein B-100	1.118	1.2055	1.132	1.26	1.143	0.4645	0.886	0.896	1.2075	0.645	1.0645	1.0525	1.165	1.2385	1.0475	0.5625	1.02	0.8075	0.9565	0.626	1.1565	1.2275	1.1485	1.01	1.062	1.183	1.1525	1.085	1.229	0.4855	1.014	0.748	0.869	0.8535	0.7005	1.169	0.6295	0.7495	1.064	0.788	1.233	1.227		0.0113137	0.0106066	0.0311127	0.00424264	0.0113137
P04180	Phosphatidylcholine-sterol acyltransferase	1.1895	1.318	1.218	1.022	1.1305	0.9435	1.3295	1.1145	1.156	1.066	0.9395	1.3195	1.033	1.195	1.043	0.918	0.9295	0.872	1.0845	1.076	1.0375	1.028	1.177	1.072	1.224	1.277	0.9055	1.222	1.1545	1.0875	0.8805	0.988	0.967	1.221	1.0645	0.815	0.991	1.102	1.2295	1.109	1.0235	1.079		0.013435	0.130108	0.0113137	0.019799	0.0205061
P04196	Histidine-rich glycoprotein	0.9745	1.032	1.094	1.032	1.021	0.796	1.0515	0.9395	1.1285	1.087	0.9255	0.959	1.0595	0.9445	0.845	1.0105	1.049	1.01	1.043	1.1095	0.8565	0.8645	0.939	1.064	0.9985	0.806	0.9145	0.929	1.0465	0.899	0.9585	0.946	1.0105	0.829	1.2205	0.901	1.182	1.118	1.035	1.0395	0.877	0.7715		0.0148492	0.0254558	0.0410122	0.0282843	0.0268701
P04217	Alpha-1B-glycoprotein	1.182	1.409	1.178	1.1335	1.053	1.0525	1.193	1.1225	1.097	0.872	1.0585	1.2595	1.109	1.0895	1.017	0.922	1.093	1.0625	1.108	1.0795	1.0085	0.957	0.9145	1.078	1.016	1.1255	0.9995	0.9225	1.113	1.0255	1.1915	1.055	1.171	0.9705	1.1305	1.0585	1.289	1.189	1.1355	1.234	1.1665	0.919		0	0.115966	0.0820244	0.0205061	0.0296985
P04264	Keratin, type II cytoskeletal 1	2.275	0.87	1.7945	0.568	0.6995	0.5955	0.841	0.463	0.4935	1.2195	0.379	0.7395	0.8365	0.8535	0.484	0.7705	0.9525	1.261	1.1405	1.035	0.6255	2.3735	4.4685	0.593	1.1375	1.066	0.487	0.6015	0.706	0.7535	0.781	1.471	0.7165	0.5505	0.5445	1.078	1.064	0.5255	0.4695	0.6455	0.612	1.4285		0.255973	0.113137	1.46583	0.0141421	0.154856
P04275	von Willebrand factor	0.841	0.9775		0.9935		2.7045	0.826	0.738	0.6815	0.983	0.7765	1.546			1.158	3.161	0.596	0.7505	0.8185	1.3235	0.9735	1.098	0.593	0.8265	0.69		0.982	0.9845	0.776	0.7895	0.678	1.184	0.9635	0.4585	1.1355	0.8805	2.3485		0.628			0.721		0.132936	0.183141		0.0304056
P04278	Sex hormone-binding globulin	1.3335	1.735	0.813	1.1805	1.3665	1.204	0.817	1.065	0.933	0.871	0.9905	0.83	1.685	1.021	1.023	1.096	1.0685	1.13	1.0515	1.294	1.298	1.2155	1.1035	1.0925	0.749	1.168	1.0265	1.0315	1.2705	0.978	1.148	0.9575	0.8815	0.5405	1.153	1.444	1.101	1.387	1.5075	0.762	0.8615	1.156		0.0318198	0.127279	0.0890955	0.00494975	0.013435
P04406	Glyceraldehyde-3-phosphate dehydrogenase	0.518	0.4765	0.519	0.468	0.802	0.617	0.737	1.0315		0.667		2.258	1.6055	1.179		3.727	1.293	1.118	0.9555	1.2955	1.483	1.63	1.2475			0.7095		0.8025	1.068	1.6875	0.953	0.7805				0.8985	1.0315	0.9335		1.5165	1.2355	1.243		0.0240416	0.0417193	0.0141421	0.0325269	0.125865
P05090	Apolipoprotein D	0.971	1.162	1.028	0.92	1.106	0.9475	0.8445	0.9955	1.4105	0.8695	1.082	0.892	1.423	1.273	1.156	0.798	1.0805	1.0475	0.884	0.9735	1.038	1.368	1.1925	1.2715	1.0745	1.1685	1.09	0.9545	0.903	0.887	1.15	0.95	0.8245	0.9535	0.7605	1.184	0.9465	0.858	1.0185	0.7135	1.01	1.1465		0.00989949	0.00424264	0.00141421	0.0113137	0.00989949
P05109	Protein S100-A8	1.065	1.054	0.9415	1.107		2.398	1.447	1.185	1.1085	1.179	1.472	1.3705		0.6295		0.96					1.046	3.55	1.3305	0.921		0.8245	1.2835	1.15	0.7705			1.1815	0.9185		1.016						0.722	1.0935		0.0579828	0.0452548	0.0615183	0.0127279
P05154	Plasma serine protease inhibitor			1.3605						0.9815		2.8055			1.7815	1.324		1.298	1.263	1.305	1.1805				1.3085	1.279	1.3525	0.863			0.8795	1.329		1.9965	1.613	0.729	1.2075	2.048		1.5855		1.667					0.0190919
P05155	Plasma protease C1 inhibitor	1.032	0.9155	0.945	0.8405	1.019	1.6345	1.255	1.2785	1.075	1.201	1.492	0.736	1.133	1.243	1.0625	0.886	0.806	0.8255	0.7785	1.205	1.24	1.1835	1.0305	1.28	0.9715	1.113	0.9845	0.669	0.8125	1.1315	1.217	0.8845	1.22	1.189	0.8385	1.269	1.314	1.1655	1.217	0.9315	1.4185	1.356		0.0339411	0.0544472	0.0537401	0.0898026	0.0579828
P05156	Complement factor I	0.954	0.815	1.064	1.0895	0.8225	1.239	1.0915	1.034	0.9035	1.02	1.006	1.003	0.9715	0.9315	0.793	1.03	0.955	0.933	0.9185	0.9	0.9155	0.904	0.9895	0.86	0.8895	0.977	1.0175	1.0955	0.9535	1.076	0.976	1.1135	1.0575	0.9245	1.003	0.9525	1.122	0.9215	0.812	0.9295	1.0015	0.9275		0.00282843	0.0282843	0.0367696	0.0176777	0.0205061
P05160	Coagulation factor XIII B chain	1.0895	0.9875	0.7365	0.967	0.926	1.414	1.0415	1.0285	1.166	0.942	0.947	1.4205	0.9625	0.9755	1.0045	1.842	0.979	0.844	0.9555	1.0245	1.5185	0.854	0.8355	0.792	0.98	0.873	1.2185	1.086	0.9995	0.9285	0.921	1.322	0.7885	0.8655	0.844	0.8525	0.966	0.774	0.887	0.8975	0.886	0.938		0.0586899	0.026163	0.0304056	0.00282843	0.0141421
P05452	Tetranectin	1.0055	1.1035	1.027	0.866	1.0365	0.886	1.166	1.1655	1.2055	1.013	1.115	0.922	0.914	1.0255	0.979	0.8765	1.098	1.085	0.991	1.081	1.0585	0.93	0.9215	0.921	1.039	1.0205	0.918	1.0005	0.98	0.9245	1.1675	1.0315	0.971	0.875	1.1415	0.9435	0.846	0.937	1.0205	0.923	0.958	0.9805		0.0148492	0.0304056	0.0876812	0.0480833	0.00212132
P05543	Thyroxine-binding globulin	1.015	1.098	1.031	1.0415	0.993	0.937	0.9355	1.0055	1.136	1.1115	1.288	0.889	1.096	1.1255	1.0195	1.0185	1.0665	1.1305	1.0545	1.071	0.998	1.021	1.002	0.778	0.973	1.024	1.174	0.859	1.183	1.0255	1.1165	0.9785	1.102	1.1305	1.112	0.91	1.059	1.204	1.109	1.0985	0.9365	1.1415		0.0240416	0.0169706	0.0438406	0.0275772	0.0353553
P05546	Heparin cofactor 2	1.0355	1.042	1.1855	0.99	1.051	1.066	1.1365	1.0305	1.079	1.0085	1.231	1.068	0.9775	1.0965	1.0355	1.2195	1.042	1.0405	0.867	0.93	1.1675	0.9345	1.069	0.9155	1.152	1.1285	0.868	0.7915	0.8585	1.0495	0.8875	1.138	1.0995	1.2055	0.976	0.8865	0.9975	0.9575	1.0315	1.0575	1.128	1.026		0.0106066	0.0494975	0.0714178	0.0480833	0.00989949
P06276	Cholinesterase	1.17	0.8735	1.345	1.0925	1.085	0.9075	1.069	1.1855	1.2985	1.3285	1.1335	1.011	1.079	1.208	1.2395	1.061	1.3605	1.144	1.1695	0.969	1.2215	1.369	1.18	0.888	1.27	1.133	0.988	1.168	1.006	1.2065	1.143	1.016	1.0155	1.4655	1.317	1.0635	1.029	1.103	1.343	1.246	1.003	1.1305		0.046669	0.00494975	0.0367696	0.0233345	0.0876812
P06310	Immunoglobulin kappa variable 2-30	1.2125	0.727	0.7845	0.8045	1.091	0.787	1.246	0.925	0.803	1.052	0.6135	0.9065	0.8295	1.083	0.9765	1.06	0.6755	0.864	0.779	1.129	1.282	1.024	1.0095	1.0285	0.924	1.018	0.708	0.868	0.587	0.825	0.811	0.9475	1.2335	0.697	1.0255	1.063	1.2725	1.453	0.8255	1.497	0.9305	0.944		0.0120208	0.0325269	0.00777817	0.0247487	0.110309
P06312	Immunoglobulin kappa variable 4-1	1.087	0.8455	0.599	1.1165	1.017	0.682	0.9675	0.9115	0.765	1.218	0.6665	1.1825	0.8735	1.1855	1.084	0.9305	1.0185	0.9085	1.2085	0.9525	0.9225	1.078	0.994	1.1205	0.9575	1.176	0.8725	1.0095	0.7565	0.9395	1.2025	1.0425	1.168	1.1315	1.559	1.242	0.95	0.867	1.1805	0.8125	0.74	0.7965		0.0410122	0.0516188	0.0622254	0.0431335	0.0353553
P06331	Immunoglobulin heavy variable 4-34	1.103	0.7855	0.795	1.402	1.5395	0.66	1.0835	0.963	1.2505	1.2805	1.024	1.217	1.3325	1.011	1.266	1.0895	0.902	1.2505	0.994	1.526	1.265	1.059	0.857	1.295	1.0045	1.399	0.795	0.7775	0.714	1.0795	1.0305	1.226	1.1275	1.732	1.793	1.146	1.269	0.892	1.1155	1.0465	0.849	0.898		0.00565685	0.0459619	0.0848528	0.0367696	0.0360624
P06396	Gelsolin	1.0875	1.128	0.9965	0.884	1.2705	0.785	1.066	1.0705	1.1155	1.0425	1.161	0.938	0.922	0.9725	0.9945	0.8665	1.0645	1.0995	1.1065	1.1485	1.105	1.0695	0.976	0.9655	1.044	1.024	1.028	1.145	1.0165	1.006	1.102	0.977	0.873	0.912	0.94	0.996	0.9645	0.8565	1.0405	0.991	0.8765	1.107		0.00494975	0.00282843	0.0544472	0.0127279	0.00212132
P06681	Complement C2	0.898	1.031	1.1755	1.177	0.9195	1.118	1.139	1.007	1.007	1.053	1.045	0.9805	0.928	0.939	0.986	0.9395	1.07	1.074	0.986	0.9685	1.001	1.0205	1.002	0.976	0.936	1.0805	0.9685	1.0155	1.016	1.1335	0.976	1.0555	1.0245	1.03	0.988	1.1375	1.047	1.102	1.026	1.036	1.152	0.976		0.0311127	0.00848528	0.0289914	0.0155563	0.0120208
P06702	Protein S100-A9	0.8815	0.7985	1.0155	0.975	0.7935	2.3455	0.94	0.9585	0.797	0.95	1.0095	0.718	1.8875	0.932	0.6965	0.7315			0.677	0.691	0.7405	6.8465	1.97	0.772	0.6615	0.99	1.098	1.556	0.7845	1.8785		1.364	0.6825	0.859	0.7625		0.8085	0.9375	0.5555	0.6365	1.041	1.211		0.181726	0.156271	0.0685894	0.0579828	0.0487904
P06727	Apolipoprotein A-IV	0.8325	0.961	0.887	0.878	1.301	0.723	0.935	1.192	0.8835	0.9545	1.1305	0.953	0.6915	1.078	1.0245	0.9435	1.014	1.0975	0.8935	1.063	1.195	0.8915	0.99	0.922	1.545	0.9795	1.1905	0.943	0.9615	0.8995	1.1385	1.0635	1.0585	1.075	1.097	1.3515	0.8585	0.8945	1.0235	1.335	0.9225	0.9135		0.00212132	0.0169706	0.0296985	0	0.0254558
P06733	Alpha-enolase	1.054	1.0625		0.824								1.8085			1.282	1.695	0.988	1.3695	0.921	1.1625	1.028			1.278	1.2975		1.0145		1.394	1.364	1.062	0.9495	0.894	0.752	0.9465	0.8445	1.273		0.78					0.141421	0.16617		0.248902
P07225	Vitamin K-dependent protein S	0.972	1.032	1.1155	1.047	1.0125	1.0135	1.106	1.137	1.3365	1.121	1.268	1.182	0.647	1.145	1.075	1.0815	1.1075	1.0065	1.1375	1.0125	1.0995	0.781	1.1895	1.051	1.0985	1.1395	1.097	0.7795	1.087	1.1265	0.9735	1.1765	1.285	1.184	1.137	1.0415	1.0005	0.9295	1.085	0.9185	1.066	1.0755		0.00989949	0.0141421	0.0487904	0.039598	0.0162635
P07357	Complement component C8 alpha chain	1.0345	0.9665	1.1475	1.0025	0.933	0.958	0.8835	0.847	0.921	0.9735	1.0075	1.1615	1.0805	1.089	0.9745	1.15	1.0145	0.917	0.9735	0.872	0.969	1.0585	1.004	1.043	1.0035	0.9545	1.066	1.0875	0.9175	1.059	1.142	1.2575	1.0215	1.0675	1.0505	1.053	1.0525	1.0845	0.987	0.972	1.07	0.9965		0.0106066	0.0374767	0.0516188	0.0275772	0.00848528
P07358	Complement component C8 beta chain	0.999	0.926	1.123	0.976	1.021	0.8855	1.0825	1.018	1.022	1.1855	1.1395	1.157	1.163	1.0665	1.087	1.0735	1.084	0.9255	1.066	0.9205	1.004	1.0325	1.1265	1.107	1.018	0.9255	1.1475	1.1405	0.8955	1.0805	1.045	1.23	1.038	1.0835	0.945	1.113	1.0805	1.0665	1.013	0.9455	1.0125	1.1685		0.00282843	0.0240416	0.00424264	0.0296985	0.0424264
P07360	Complement component C8 gamma chain	1.0785	0.8995	1.17	1.04	1.0335	0.991	1.0205	1.0025	1.0045	1.098	1.1785	1.0935	1.1615	1.107	0.992	1.136	1.0685	0.8915	0.999	0.8255	1.019	1.11	1.057	1.1985	1.045	1.0525	1.151	1.0725	0.937	1.0605	1.053	1.2395	1.235	1.083	1.101	1.16	1.0705	1.078	1.005	1.046	1.0585	1.063		0.0346482	0.0968736	0.0989949	0.0282843	0.0445477
P07477	Trypsin-1	0.944	0.8515	0.8365	0.9985	0.882	1.1805	1.054	0.983	1.2285	1.0935	1.126	0.88	0.1935	1.078	0.868	1.2105	1.058	1.058	0.9175	1.014	1.0755	1.0415	0.9945	0.938	0.921	0.999	0.9165	0.999	0.9095	1.0205	0.995	1.2425	0.823	0.852	0.894	1.015	1.155	0.745	0.7635	0.8255	1.0745	1.084		0.182434	0.10253	0.0275772	0.0176777	0.00848528
P07737	Profilin-1	0.597	0.6285		0.902		0.598	0.5615	0.463		0.6345		2.0395				4.0175	1.053	0.999	1.1295	1.3895	1.6995	1.1635	1.0145	2.2025			1.7815	0.5285	1.3785	2.009	0.653	0.9	1.9255		1.547	0.597	1.2065					1.075		0.059397	0.00353553		0.179605
P07996	Thrombospondin-1	0.8155	0.913	0.449	0.8405	1.497	1.0965	1.296	0.69	0.501	0.874	0.7365	0.948	2.8195	0.697	0.9565	1.657	0.9155	0.7735	0.5795	0.9035	1.2275	0.737	1.008	1.2455	0.78	0.789	0.957	1.226	0.9185	1.494	1.099	0.87	0.811	0.702	0.9315	2.7405	0.702	0.728	0.917	0.6915	0.927	1.096		0.0516188	0.00282843	0.0311127	0.0247487	0.066468
P08185	Corticosteroid-binding globulin	1.0915	1.2215	1.2265	1.019	0.9915	0.87	1.172	1.0415	1.264	0.981	1.1275	1.011	1.0605	0.867	1.065	0.9505	1.323	1.0255	0.9705	0.9325	1.1295	1.108	1.043	0.99	1.028	0.9475	1.024	1.1155	0.9875	1.0755	1.2265	0.9875	1.0335	0.9715	1.08	0.96	1.1635	0.9325	0.711	1.0695	1.2835	0.999		0.0120208	0.00919239	0.0360624	0.0254558	0.033234
P08519	Apolipoprotein(a)	1.9405	1.22	0.651	0.4985	1.4945	0.409	0.1925	0.2065	0.384	0.2395	0.601	0.7395	0.5635	1.4655	1.863	0.4035	0.493	0.377	0.5475	0.9	0.8235	1.174	0.4225	2.0555	0.3835	1.981	1.415	0.71	1.8215	0.355	0.722	0.4695	1.065	0.312	0.54	0.6575	0.457	0.38	0.4215	0.442	0.365	2.4065		0.0176777	0.00707107	0.0127279	0.00636396	0.0360624
P08571	Monocyte differentiation antigen CD14	0.9025	0.8735	0.933	0.8675	1.067	0.8395	1.0705	0.87	1.0735	0.9305	1.074	0.831	1.072	0.9605	1.0615	0.847	0.927	0.9	0.9715	0.985	0.818	0.989	0.9485	1.2215	0.953	0.982	1.2595	1.0325	0.7925	1.0765	0.9725	1.1315	1.186	0.949	1.608	0.992	1.0145	0.985	0.9915	0.9965	1.0775	0.9515		0.0190919	0.013435	0.0254558	0.000707107	0.00989949
P08603	Complement factor H	1.005	1.111	1.1215	1.1495	0.922	1.1785	1.075	1.0545	1.0455	1.0825	1.0295	1.2205	0.945	0.9205	0.935	1.1295	0.975	0.943	0.9745	0.881	1.0125	0.9915	1.028	0.971	0.9925	0.9865	1.0195	1.0695	1.006	1.0265	0.9655	1.137	1.0275	1.115	1.001	0.912	0.9445	1.1395	1.0115	1.1495	1.069	0.928		0.0113137	0.0183848	0.0247487	0.0233345	0
P08697	Alpha-2-antiplasmin	0.9925	1.1445	1.089	0.978	1.1425	0.9425	0.9665	0.9525	1.2505	1.1975	1.2055	0.9075	1.0485	1.048	0.945	0.8935	1.0225	1.078	1.0465	1.086	1.0335	0.995	0.9245	0.915	1.044	0.9185	0.9235	1.0055	0.9275	1.057	1.021	0.94	1.072	1.1035	0.9515	0.9775	1.011	1.064	1.0945	1.105	1.0165	0.9865		0.0502046	0.118087	0.019799	0.0452548	0.0572756
P09172	Dopamine beta-hydroxylase	0.812	1.1895		1.1395	0.9925	1.1715	1.2975	1.2065		1.023		1.108	0.885		1.1435	1.2825	0.9235	1.033			1.261	1.5855	1.4135	1.059	0.9655		1.274	1.3605	0.8715		0.9575	1.171	1.1125	1.0465	1.4195	1.679		1.1105	0.8325	0.9155		1.4115		0.0410122	0.0968736		0.0827315	0.0473762
P09871	Complement C1s subcomponent	1.077	0.915	1.0525	1.0885	1.0025	1.3295	1.2265	1.0205	1.223	1.241	1.228	1.0595	0.9925	0.982	1.001	0.877	1.0405	1.0495	1.018	0.8955	1.0535	1.023	0.9645	0.899	1.101	1.0165	1.132	1.105	1.001	0.9865	1.116	1.076	1.132	0.9605	0.9405	1.0395	1.038	1.11	1.06	1.0565	1.0515	0.979		0.00989949	0.019799	0.0431335	0.0162635	0.00353553
P0C0L4	Complement C4-A	1.0835	0.9665	1.456	0.864	0.8345	1.421	0.35	1.3105	0.943	0.6945	1.213	0.9535	1.0725	1.673	0.9365	0.9165			0.89	0.8535	0.8005	1.0195	1.3445	1.1065	1.4225	1.1805	0.994	0.617	1.044	1.1175		1.3795	1.016	1.302	0.9505		0.6915	0.891	0.7565	1.177	0.994	1.0345		0.0403051	0.0799031	0.264458	0.019799	0.0247487
P0C0L5	Complement C4-B	1.195	0.976	0.972	0.6795	1.162	0.891	1.3695	1.2415		1.1145		1.043	1.095	0.8705	0.9155	0.638	1.1685	0.9965	1.0615	1.081	0.7815	0.8415	0.821	1.6645	1.0545	0.775	1.4695	1.073	0.743	0.9605	0.917	0.963	1.6	0.8745	1.623	0.9865	1.141	1.1895	1.0045	0.944	0.751	0.7975		0.141421	0.17112	0.152735	0.0982878	0.0806102
P0DJI8	Serum amyloid A-1 protein	0.6205	0.5405	0.5145	0.608		7.7595	0.878	1.216		0.557		1.158		0.466	0.507	0.4825	0.446	0.3035	0.7635	0.8205	0.708			0.594	0.531	0.5765	0.709		0.547	2.8035	0.531	2.365	0.8015	0.875	0.556	0.3675	1.521		0.422		0.4455			0.00636396	0.00353553	0.0120208	0.0523259
P0DOX2	Immunoglobulin alpha-2 heavy chain	1.0165	0.8475	0.941	1.2675	0.841	0.738	0.796	0.9725	0.8665	0.9415	0.8745	1.291	0.918	1.0745	1.0475	1.344	0.761	1.08	0.98	1.2045	0.932	0.735	0.68	1.5225	0.8205	1.077	0.8635	0.693	0.9595	1.0615	0.7415	0.8245	1.0925	0.837	1.0985	1.4235	0.926	0.8075	0.915	1.431	0.808	0.679		0.0289914	0.026163	0.0339411	0.00353553	0.0141421
P0DOX3	Immunoglobulin delta heavy chain	0.7745	0.7225	1.1945	1.1265	0.919	1.0695	1.1605	2.2075	1.0985	0.831	0.2015	0.755	0.5435	3.1875	0.6955	1.401	0.4655	0.7065	0.725	2.791	0.7685	0.7765	1.6415	0.9755	0.5045	1.293	0.2765	1.2515	0.661	1.173	0.6125	0.705	1.0755	0.93	0.656	0.57	1.5905	0.7965	0.9445	0.5205	0.591	0.7355		0.0558614	0.0502046	0.0247487	0.0756604	0.0692965
P0DOX5	Immunoglobulin gamma-1 heavy chain	1.3125	0.787	0.5725	0.7535	0.9115	0.238	0.3355	0.3125	0.9525	0.7185	0.7055	0.98	1.448	0.6525	0.7945	1.307	0.6525	0.68	0.8325	1.21	0.7325	0.8945	1.7035	1.2065	0.6845	0.756	0.625	1.135	0.954	2.0105	0.9755	0.632	0.5675	1.567	1.621	1.287	1.0135	0.9715	0.953	0.5605	1.2155	0.5295		0.0629325	0.0226274	0.013435	0.00777817	0.161927
P0DOX6	Immunoglobulin mu heavy chain	1.75	0.8485	0.5575	0.568	2.0075	0.6605	0.6495	0.45		0.8705		0.874	1.075	0.932	1.3495	0.5495	0.7235	2.1815	1.3015	0.731	0.767	0.7715	0.5665	1.028	0.8815	0.9155	1.018	0.81	0.4855	0.7955	1.2565	0.854	0.9915	0.667	1.664	0.5225	0.9365	0.821	0.821	1.129	0.987	1.0095		0.0339411	0.0756604	0.026163	0.00848528	0.0558614
P0DOX7	Immunoglobulin kappa light chain	0.8905	0.6965	0.728	0.9185	0.863	3.442	0.9415	0.9215	0.7425	0.973	0.7165	0.8975	0.828	0.8025	0.962	1.03	0.89	0.7935	0.6175	0.7355	0.8425	0.699	0.708	0.9075	0.8965	0.7865	0.729	0.81	0.7465	0.752	0.7215	0.802	0.8145	0.851	0.8925	0.9205	0.8175	0.924	0.823	0.901	0.8555	0.8095		0.00636396	0.0954594	0.00141421	0.000707107	0.0438406
P0DOX8	Immunoglobulin lambda-1 light chain	1.0855	0.9655	0.4875	0.965	1.117	0.4375	0.8465	0.919	0.817	0.939	0.424	1.378	0.982	0.8045	0.997	0.9425	1.0895	1.02	1.1505	1.305	0.805	0.9925	1.102	1.349	0.8535	1.2485	0.787	0.829	0.632	0.971	1.0545	0.803	1.126	0.9665	1.517	1.091	1.2245	1.129	1.2985	1.0555	0.796	0.732		0.0346482	0.00212132	0.0205061	0.00424264	0.0678823
P0DOY2	Immunoglobulin lambda constant 2	1.163	0.962	0.8755	1.035	1.256	0.554	0.795	0.76	0.634	0.6985	0.4585	1.116	1.133	0.9665	1.0155	0.9135	0.947	0.884	1.2715	1.3925	0.9065	0.965	0.9705	1.21	0.8445	1.318	0.812	0.9175	0.632	1.1415	0.863	0.7455	1.189	0.9865	1.437	0.8315	0.995	1.144	1.116	1.1545	0.852	0.873		0.0212132	0.00282843	0.00636396	0.0212132	0.0989949
P0DP03	Immunoglobulin heavy variable 3-30-5	0.8735	0.967		1.0715	1.644	1.1445	0.992	0.8435	0.9005	1.2595	0.5145	1.218	2.7415			0.8095	1.1775	1.263			0.8215	1.055	1.0535	1.557			0.8125	1.2155	0.7575		1.0235	0.753	1.4985		1.868	1.5965		1.7635		1.0745		0.78		0.0685894	0.0113137		0.0912168	0.00707107
P10643	Complement component C7	0.989	1.34	0.994	1.1295	0.797	1.087	0.949	0.8365	0.969	1.2215	1.1675	0.9465	1.0405	0.8855	1.0975	0.976	0.9005	0.9165	1.0405	1.111	1.302	1.1295	0.8475	1.0475	0.9895	0.9485	1.055	1.106	1.039	1.117	0.921	1.152	0.7655	1.1295	1.0415	1.0665	1.471	1.013	0.8825	1.028	1.1165	0.989		0.0183848	0.0919239	0.0325269	0.0205061	0.0155563
P10720	Platelet factor 4 variant	0.87	0.72	0.493	0.7905	1.133							1.4565	1.644	0.781	1.565	1.9525	0.939	0.684			1.437			1.1055	1.107	0.7925	1.1195		0.82		0.957	0.94	1.3555	0.6355	2.504	2.2695		0.8165	1.8055	0.888	1.1425			0.00989949	0.0749533	0.00848528	0.00919239	0.0240416
P10909	Clusterin	1.0535	1.2045	1.1405	1.03	1.113	0.9595	1.198	0.941	1.2215	1.156	1.2555	1.016	1.0945	1.015	1.026	0.82	1.086	0.9865	1.0585	0.9835	1.042	1.0385	1.038	0.989	1.0275	1.026	1.018	1.012	1.039	1.042	1.1155	0.9755	1.057	1.0755	0.9955	0.9935	1.0695	1.125	1.0585	1.1085	1.0725	1.0795		0.0176777	0.0219203	0.178898	0.00141421	0.0183848
P11021	Endoplasmic reticulum chaperone BiP	0.9755	0.955	0.9405	0.834	1.193	0.664	0.6855	0.7585	1.4145	0.7605	1.4515	1.146	1.1835	0.9735	1.2925	1.436			1.016	0.9835	1.07				1.376	0.831			0.954	1.045		0.8715		1.022			1.045	1.403	1.163	1.3795	0.9055			0.0431335	0.120208	0.0431335	0.14425	0.267286
P11226	Mannose-binding protein C	1.3845	1.395	1.831	1.5955	0.885	1.4355	1.099	0.87		1.0215		1.791	0.805	0.859	1.2835	1.9655	0.6295	1.318			1.284			0.942	1.1045	0.9385	0.7925		0.867		0.853	1.38	0.892	0.869	1.1975	1.5895		1.1055	1.3355	1.4295	0.793			0.108187	0.233345	0.019799	0.161927	0.00282843
P11597	Cholesteryl ester transfer protein	1.2715	1.2565	1.1175	0.8195	1.0905	0.9285	0.908	0.789	1.0525	0.735	0.938	0.69	0.9935	0.9815	0.986	0.7285	0.864	0.952	0.797	0.542	0.9	0.671	0.5885	1.015	1.0935	1.0995	1.2225	0.9475	0.7555	0.4265	1.176	0.7275	0.839	0.809	0.9765	0.975	0.8785	1.2595	0.9855	0.8325	1.3805	0.8745		0.133643	0.0869741	0.0841457	0.0346482	0.0176777
P12259	Coagulation factor V	1.042	0.846	1.0465	1.1095	1.1185	0.906	1.057	0.9595	0.8965	1.0375	0.934	1.0185	1.0155	1.0285	1.04	1.1775	1.0995	0.9525	1.1355	1.041	1.0845	1.086	1.0695	1.0555	1.007	0.9395	0.9385	1.0095	1.0055	1.0015	1.0865	1.0605	0.968	0.9635	1.108	1.185	1.0835	1.1045	1.2355	1.127	1.103	0.961		0.00424264	0.0452548	0.0120208	0.00777817	0.0120208
P12955	Xaa-Pro dipeptidase	0.59	0.5885	0.8145	0.855	0.8755	0.8905	1.0005	1.0965	0.96	1.0895	0.9	0.712	0.9535	0.9295	1.072	0.888	0.859	0.9825	0.906	0.5955	0.8	1.0565	0.9355	0.776	1.243	0.924	0.9965	1.216	0.6475	0.789	1.2145	1.179	0.8845	1.077	1.009	0.926	0.7465	0.866	1.039	0.7685	0.732	0.997		0.0240416	0.0190919	0.0544472	0.100409	0.0586899
P13645	Keratin, type I cytoskeletal 10	1.388	0.5935	1.0415	0.43	0.545	0.4665	0.662	0.582	0.717	0.979	0.594	1.0975	0.734	0.491	0.354	0.5235	1.072	0.7555	0.6	0.981	0.463	2.553	2.4225	0.422	1.155	0.6365	0.4325	0.6535	0.718	1.1145	0.628	2.599	0.5405	0.539	0.3945	0.7335	1.014	0.4575	0.3675	0.4705	0.4405	1.1615		1.04369	0.180312	0.785596	0.0975807	0.00141421
P13671	Complement component C6	0.963	1.215	1.1825	0.983	1.108	1.4305	1.0585	1.0585	1.045	1.16	1.055	1.1515	1.043	0.98	1.091	1.0315	0.945	0.8175	1.0445	0.932	1.001	1.026	1.0895	1.05	1.0435	1.0315	1.006	1.1595	0.982	1.124	1.001	1.0695	1.005	1.0815	0.716	0.8755	1.0975	0.9725	1.1165	0.9565	1.1615	1.0175		0	0.00565685	0.0388909	0.00565685	0.039598
P13796	Plastin-2			1.1385	0.8795	0.7785	0.819	0.921	0.8695	1.101	1.0435	1.0225		0.941	1.131	0.9015	1.0225			1.0165	1.0475	0.8665	1.0205	0.945	1.1195	0.7585	1.2515	1.2295	1.1315		1.13		1.0735	1.2465	0.9775	1.0885		1.2325	0.638	0.7185	0.7465	1.136	0.977				0.0516188	0.0572756	0.00212132
P14625	Endoplasmin				0.9205	1.179				0.8		0.7985		0.959			1.436	1.116	1.068			1.0765	0.9505	0.7955	1.3735			1.158	1.112			1.138	1.226	1.2115		1.212	1.1645		1.398		1.052		0.938					0.0700036	0.213546
P15169	Carboxypeptidase N catalytic chain	1.059	1.307	0.969	1.058	0.8495	0.9865	0.8805	0.9485	1.2425	1.1515	1.1895	1.1455	1.0855	1.173	1.184	0.9525	1.0765	1.118	1.2065	0.9945	1.2245	1.129	1.127	0.9285	1.1	1.0655	1.2265	1.0645	1.0325	1.028	1.06	1.2535	0.9185	1.092	1.094	1.107	1.141	1.0135	1.145	1.0525	0.935	1.1315		0.0212132	0.0226274	0.128693	0.0325269	0.0219203
P16070	CD44 antigen			1.0365	1.1575		1.132	1.077	1.012	1.082	1.2595	1.4045			1.114	1.079	1.187	1.131	1.298	1.3675	1.225	1.3805	1.181	1.1975	1.1625	0.966	1.072	0.907	1.142		1.321	1.3985	1.508	1.0765	1.004	0.95	1.2615	1.22		0.9195		0.944	1.159				0.137886	0.0997021
P17936	Insulin-like growth factor-binding protein 3	1.1175	1.1325	1.104	0.964	1.004	0.66	1.2465	0.771	1.368	1.1085	1.0585	1.202	0.909	1.098	0.918	0.8855	1.107	1.2845	1.279	1.1955	0.887	1.112	1.1105	1.085	1.016	0.972	0.9715	1.294	1.064	0.9025	1.1175	0.874	1.219	1.1515	1.3705	1.1155	0.8245	0.9065	0.888	1.0795	1.131	0.9955		0.053033	0.119501	0.0183848	0.0876812	0.0311127
P18206	Vinculin	0.7495	0.686		0.7685	0.804							2.1265	1.0785		1.7225	2.6125			0.838	1.074	1.3235			1.494	1.111		1.124		1.1765	1.8635		0.9515	0.6895	0.8395	0.7655		0.8475	0.8155	0.8	1.0275				0.0219203	0.0452548		0.00494975	0.0608112
P18428	Lipopolysaccharide-binding protein	0.7475	0.703	1.0495	1.2935	0.7395	1.882	1.022	1.0755		0.8655		0.9195	0.8545	1.0375	1.161	0.9835	0.9375	0.8885	0.9105	0.9215	1.0945				1.1015	1.0865			1.095	1.376	0.87	1.2275		1.1865		0.964	1.338	1.027	1.041	0.943	1.067			0.0643467	0.0141421	0.0940452	0.053033	0.0106066
P19652	Alpha-1-acid glycoprotein 2	1.1155	1.355	1.0265	1.008	0.8465	2.016	0.9975	0.959	1.437	0.7585	1.286	1.1845	2.529	0.9885	1.5065	2.726	1.0145	0.9235	0.927	0.936	0.903	0.868	1.0535	1.0515	0.784	0.9785	0.9785	0.8135	1.137	1.402	0.8945	1.082	1.0545	1.005	0.9435	1.693	1.8505	1.018	0.7315	1.608	1.495	0.786		0.0784889	0.0353553	0.0233345	0.226274	0.0657609
P19823	Inter-alpha-trypsin inhibitor heavy chain H2	0.9815	1.3405	1.126	1.0665	1.097	0.874	1.1515	0.9785	1.198	1.228	1.123	1.013	1.002	1.2055	1.134	0.8615	1.071	0.935	1.193	1.0855	0.9725	1.1265	1.024	1.007	1.108	1.0265	0.789	1.2095	1.155	0.7815	1.086	0.8925	1.153	1.044	0.9515	1.1355	0.9405	1.14	1.2725	1.1435	1.0985	1.087		0.00919239	0.0601041	0.0876812	0.0219203	0.0212132
P19827	Inter-alpha-trypsin inhibitor heavy chain H1	0.94	1.1645	1.1475	1.056	1.0115	0.7285	1.0845	0.9085	1.156	1.1485	1.1115	0.995	1.0235	1.0855	1.008	0.837	1.0705	0.807	1.097	0.9935	0.9445	1.0315	0.997	1.006	1.066	1.0035	0.7355	1.1855	1.0615	0.7995	1.094	0.9595	1.1325	1.033	0.909	1.01	0.8465	1.076	1.1615	1.1115	1.1145	0.9735		0.00707107	0.0516188	0.0106066	0.00141421	0.0120208
P20742	Pregnancy zone protein	0.925	2.9785	0.6675	0.8755	0.547				0.7845		0.8665	1.5725	1.009	0.9345	0.6585	0.8115	1.133	1.0755	0.938	0.674	1.144	1.046	0.937	0.898	1.0195	0.6455	2.2355	0.677	3.0725	1.1815	1.12	1.077	0.915	0.6335	0.9235	1.148	1.3405	1.9505	0.759	0.7705	0.647	2.33		0.0141421	0.026163	0.0360624	0.0219203	0.00424264
P20851	C4b-binding protein beta chain	0.949	0.9625	1.0705	0.866	0.9405	1.0805	0.952	1.0375	1.0885	1.0125	1.131	1.0635	0.792	1.164	1.0895	1.013	1.023	0.817	0.9675	0.86	1.0575	0.729	1.097	1.0375	1.109	1.1555	1.0495	0.7355	0.9825	1.191	0.8795	1.062	1.2315	1.136	0.941	0.9665	0.911	0.9925	1.078	0.8285	1.0545	1.0945		0.0325269	0.0190919	0.0289914	0.0226274	0.0502046
P22352	Glutathione peroxidase 3	1.049	1.0675	0.9575	0.869	1.061	0.8005	1.0325	1.0235	0.93	1.1565	0.8685	1.072	1.3265	1.013	1.344	0.962	1.1315	1.2395	1.0765	1.2135	1.1085	1.265	1.083	1.1095	1.2185	1.079	1.108	1.0775	1.199	1.0915	1.2805	0.964	1.115	1.066	1.125	0.9805	0.939	1.0265	1.196	0.9695	1.0325	1.0855		0.0169706	0.0162635	0.0643467	0.0777817	0.019799
P22692	Insulin-like growth factor-binding protein 4	0.8965	0.904	1.266	1.032	1.266	0.6695	0.9275	0.777	0.882	0.677	0.8765	0.9825	1.0715	1.125	0.9445	1.0055	1.016	1.255	1.038	0.988	0.8785	0.7485	0.6775	1.138	0.916	1.2465	1.1405	0.7945	0.7645	0.863	0.9955	1.153	1.1455	0.981	1.176	1.089	1.1905	1.3765	1.0465	1.3525	1.16	0.642		0.10253	0.066468	0.0890955	0.168291	0.0254558
P22792	Carboxypeptidase N subunit 2	1.062	1.2395	0.895	0.9795	0.8985	0.965	1.002	0.9055	1.274	1.0285	1.515	1.1085	1.1865	1.0455	1.189	0.939	1.112	1.0365	1.166	0.9975	1.1185	1.2555	1.053	1.0075	1.164	1.128	1.1065	1.16	0.877	0.993	1.024	1.235	1.16	1.1365	1.352	1.1525	0.9445	0.914	1.0875	0.992	0.895	1.197		0.00707107	0.0374767	0.0311127	0.0106066	0.026163
P22891	Vitamin K-dependent protein Z	0.981	1.0485	1.6525	1.0855	1.773	0.769	1.8155	1.4625	1.2565	1.126	2.0415	1.0435	0.4725	1.4505	1.0605	0.8065	1.0425	1.226	1.3635	0.8095	1.149	0.2955	1.582	1.0295	0.5435	1.003	1.364	0.35	1.427	0.9835	1.3805	0.8205	1.579	1.005	1.144	1.105	1.07	1.2565	1.505	0.984	1.331	0.5385		0.0947523	0.00212132	0.215668	0.0233345	0.148492
P23083	Immunoglobulin heavy variable 1-2	0.5015	0.606	0.866	0.923	0.8745	1.0765	0.849	1.0095	0.664	1.027	0.6995	0.73	0.716	0.9065	1.0575	0.691	0.3585	0.5165	0.5205	0.501	0.655	0.916	0.692	0.7095	1.445	0.9645	0.834	0.9645	0.392	0.4075	0.5575	0.8845	0.808	1.4085	0.8435	0.5385	0.4485	1.0295	0.8065	0.8195	0.6515	0.9395		0.00777817	0.244659	0.0834386	0.0311127	0.0403051
P23142	Fibulin-1	1.0325	1.1195	0.851	0.914	1.1465	0.853	0.7645	0.91	0.956	0.883	0.963	1.3585	1.327	0.7685	1.155	0.9095	1.115	1.101	0.996	1.1515	1.2575	1.2175	0.871	1.234	1.0075	0.845	1.119	1.175	0.94	0.8745	1.286	0.983	0.992	1.008	1.217	1.1655	0.995	1.5315	1.1485	0.973	0.733	0.943		0.026163	0.0487904	0.00282843	0.00424264	0.013435
P23142-4	Isoform C of Fibulin-1	0.9225	0.9675	0.7825	0.9255	1.0765	1.083	0.878	0.988	0.8805	0.8675	1.1715	1.2125	1.22	0.643	1.133	0.7915	0.9165	0.864	0.9765	1.107	1.0385	1.1335	0.8725	1.0795	1.1365	0.744	0.9785	1.2065	0.983	0.928	0.9755	0.8845	0.932	0.9885	0.947	0.964	1.1205	1.4005	1.0295	0.929	0.7165	1.121		0.000707107	0.0403051	0.0473762	0.0417193	0.0176777
P25311	Zinc-alpha-2-glycoprotein	1.527	1.842	1.417	0.793	1.426	1.3285	0.893	0.84	1.1565	0.776	1.1505	1.45	1.2945	1.396	1.135	0.7465	0.914	0.9535	1.0055	1.0765	0.869	0.863	1.3335	1.141	1.102	1.2685	1.428	1.003	1.491	1.219	0.9975	1.028	0.84	1.258	0.7855	0.9195	0.7845	1.23	0.8675	2.553	1.7875	0.9795		0.0692965	0.0410122	0.0636396	0.039598	0.254558
P26927	Hepatocyte growth factor-like protein	1.3575	1.2665	1.209	1.2935	1.371	1.034	1.18	1.074	1.1995	1.1855	1.3765	1.4245	1.1915	1.3345	1.0355	0.814	0.8185	0.7615	1.1435	1.151	1.1385	1.187	1.088	1.2575	0.9975	1.202	0.918	1.225	0.993	1.133	0.851	1.2585	1.259	1.157	1.0815	1.1355	1.2145	1.0735	1.223	1.303	1.3645	1.0395		0.0601041	0.157685	0.159806	0.101116	0.0367696
P27169	Serum paraoxonase/arylesterase 1	1.175	1.0335	1.1475	0.849	1.186	0.8175	1.236	0.992	1.292	1.1385	0.948	1.2975	1.004	1.3145	1.331	0.954	0.842	1.0055	1.206	1.067	1.319	1.0045	0.8735	1.015	1.0415	1.014	0.9765	1.2925	0.977	0.8315	1.1365	0.946	1.204	1.054	1.14	1.211	1.0355	1.018	0.957	1.0105	1.168	1.2925		0.0127279	0.0558614	0.0657609	0.0141421	0.0240416
P27918	Properdin	0.9755	1.037	1.165	1.112	0.8915	0.618	0.97	0.9415	1.08	1.032	1.0055	0.9155	0.807	0.9815	1.1455	1.035	1.0975	1.1845	1.0525	0.906	0.9895	0.992	0.904	1.079	1.1445	0.932	1.0235	1.1635	0.9405	0.956	1.0005	1.0915	1.2095	1.178	1.187	1.2265	0.817	1.009	0.9155	0.8815	0.982	1.0015		0.013435	0.0692965	0.039598	0.0608112	0.0318198
P29622	Kallistatin	0.888	0.897	1.103	1.11	0.9425	1.07	1.4955	1.2125	1.2325	1.222	1.302	0.927	0.815	1.0815	0.973	1.1	1.1785	1.126	1.242	1.2815	1.169	1.1025	0.9025	1.086	1.0565	1.022	1.165	1.261	1.1195	1.01	1.098	0.9915	1.1315	1.029	1.2965	1.1985	1.0615	0.935	0.949	1.1685	1.088	0.9885		0.0367696	0.0834386	0.00848528	0.0339411	0.0318198
P33151	Cadherin-5	1.1975	0.8495	1.03	1.0795	1.121	0.608	0.665	0.812	0.8895	0.911	1.058	0.9355	1.0125	0.8645	0.9925	0.8875	1.1	1.183	1.1115	1.2585	1.077	1.0175	1.097	0.9735	1.0895	0.8425	0.82	1.022	0.9515	1.147	1.3425	1.0175	0.884	0.9735	1.154	1.0875	1.0295	1.0795	0.9145	1.0485	0.9	1.3305		0.0558614	0.0346482	0.0749533	0.0544472	0.019799
P33908	Mannosyl-oligosaccharide 1,2-alpha-mannosidase IA	0.882	1.0755		1.1155					1.09		1.2015	0.906			1.3575	1.008					1.1015	0.981	0.9585	1.168	1.243		1.347	1.02	1.028			1.252	1.295	1.32	1.1765				1.338			1.02		0.00707107	0.111016		0.0360624
P35527	Keratin, type I cytoskeletal 9	1.9985	1.071	1.9125	0.504	1.147	0.545	0.8755	0.5775	0.5715	1.4755	0.588	0.931	1.0485	1.106	0.7455	0.772	0.671	1.15	0.921	0.925	0.737	1.0975	4.2935	0.636	1.318	1.431	0.657	0.6235	0.8265	0.726	0.8035	0.9105	0.8125	0.788	0.734	0.863	0.891	0.968	0.7515	0.9735	0.8935	1.495		0.519723	0.202233	1.42482	0.140007	0.149907
P35542	Serum amyloid A-4 protein	0.957	1.1015	1.2875	0.9505	0.8685	1.2845	0.919	0.959	1.228	0.66	1.056	1.1495	1.385	1.0255	0.765	0.7095	0.736	1.0955	0.9195	0.7115	0.9365	1.1755	1.097	1.196	0.91	0.869	0.7605	0.942	0.9025	1.1115	0.848	1.2915	0.87	1.094	0.764	0.883	0.921	0.8	0.914	0.793	0.87	1.0395		0.00989949	0.00494975	0.0304056	0.0120208	0.0148492
P35858	Insulin-like growth factor-binding protein complex acid labile subunit	1.315	1.2775	1.22	1.356	1.1485	0.8825	1.253	0.859	1.382	1.088	1.1555	1.26	0.843	1.3015	1.142	1.2185	1.197	1.2085	1.453	1.454	1.026	1.3505	1.2175	1.1205	1.0485	1.232	1.0725	1.3105	1.043	1.158	1.1515	1.244	1.15	1.221	1.3695	1.1385	1.058	0.9745	1.082	1.4975	1.2695	1.1675		0.113137	0.232638	0.0721249	0.272943	0.136472
P35908	Keratin, type II cytoskeletal 2 epidermal	1.528	0.575	1.0165	0.7465	0.4955	0.4885	0.686	0.792	0.602	0.9375	0.5375	0.77	0.7175	0.811	0.4685	0.7395	1.0705	1.6745	0.837	0.922	0.8155	0.7745	1.3745	0.8065	0.794	0.833	0.8825	0.621	0.816	0.9095	0.984	2.0695	1.2285	0.582	0.792	0.935	0.817	0.385	0.587	0.499	0.5835	0.92		1.39441	0.0735391	0.603162	0.0417193	0.0388909
P36955	Pigment epithelium-derived factor	0.916	0.814	1.1235	0.985	1.221	1.013	1.426	1.18	1.012	1.1695	1.235	0.9455	0.75	0.9685	1.046	0.9565	1.167	1.1955	0.964	1.0495	1.092	1.0205	1.0845	0.899	1.1695	0.994	1.055	1.168	0.7435	0.898	1.1785	1.076	1.262	1.1805	1.0515	1.179	0.829	0.975	0.9735	0.9265	0.834	0.997		0.00848528	0.00848528	0.0106066	0.00989949	0.0155563
P36980	Complement factor H-related protein 2	0.8305	1.2575	1.0215	0.906	1.438	1.6525	0.323	0.876	1.5095	1.3825	1.278	1.1965	0.783	0.9885	0.9705	0.95	0.8765	1.1855	0.9945	1.1425	1.3485	0.8115	1.1915	1.2535	0.9115	0.854	1.4815	1.199	0.7955	1.0695	0.9045	1.527	0.534	1.034	0.483	0.479	1.19	1.2465	0.9365	1.2955	0.5665	0.4455		0.00919239	0.00494975	0.026163	0.0141421	0.0353553
P40967	Melanocyte protein PMEL			0.6965	1.3265	1.347								0.8485	0.9	0.9775	0.914	0.899	0.9455			1	1.1055	0.995	1.1545	0.661	1.078	0.8095	1.126			1.0175	0.914	5.861	1.066	1.4815	0.993		0.586	0.7765	1.148	0.551	1.3125				0.122329	0.11243	0.0367696
P43251	Biotinidase	1.102	1.0325	1.176	1.045	1.0835	0.7745	1.1815	0.968	1.271	0.9885	1.1515	1.1685	1.4575	0.991	1.1095	0.922	1.1955	1.1285	1.1375	1.0215	1.088	0.922	0.7175	0.842	1.065	1.0035	0.8415	1.129	1.212	0.917	1.137	1.0275	1.02	0.9815	1.2	1.146	0.9615	1.4625	1.024	1.2775	1.06	0.874		0.0183848	0.0190919	0.0551543	0.0296985	0.000707107
P43652	Afamin	0.9235	0.9685	1.1355	1.14	0.9215	0.72	1.1565	1.0575	1.3475	1.4335	1.0235	1.154	0.881	0.941	0.8675	0.924	1.0215	1.0225	1.215	1.056	1.06	1.1605	1.103	0.905	1.071	0.995	0.874	1.164	0.938	0.9	0.935	0.875	1.2645	1.2105	0.885	1.034	0.8915	1.089	0.9995	0.9735	0.8935	0.9395		0.0304056	0.00212132	0.0403051	0.00282843	0.013435
P48740	Mannan-binding lectin serine protease 1	0.8845	0.942	1.1685	0.9755	1.0975	0.971	1.2605	1.16	0.8405	1.102	0.831	1.0015	0.9945	0.9885	0.7005	1.1345	1.1005	0.9475	1.054	1.174	1.1765	0.9825	1.11	1.0035	0.976	1.417	0.812	1.3305	0.7345	1.049	1.1935	1.146	0.886	0.8235	1.0855	1.131	1.038	0.9075	0.8825	1.0665	1.0625	1.121		0.0176777	0.0692965	0.16617	0.0982878	0.0162635
P49643	DNA primase large subunit			1.309	1.054		0.466	0.895	0.6965	1.081	1.1625	1.608			1.024	0.91	0.771	1.2015	1.334	1.6025	1.3445	1.334	1.388	1.14	0.962	0.933	1.141	0.711	0.8155		1.2965	1.4735	1.6645	1.1545	1.086	1.215	1.0165	1.484		1.156		1.133	1.128				0.039598	0.135765
P49747	Cartilage oligomeric matrix protein	1.1825	1.1	1.0895	0.803	1.489	0.6765	1.1685	1.1235	1.0775	0.9525	1.049	1.0155	1.3795	0.9405	1.158	0.9045	0.952	0.961	0.9335	0.9705	0.929	1.3085	1.08	0.9055	1.2125	1.003	1.0675	1.21	1.0045	0.9625	0.9355	0.912	1.1265	1.074	1.2295	0.8865	0.985	1.221	1.168	1.105	0.9395	0.9275		0.210011	0.104652	0.0205061	0.066468	0.128693
P49908	Selenoprotein P	1.0065	1.1225	1.138	0.984	1.1505	0.572	0.9225	0.9675	1.225	1.018	1.208	0.957	0.959	1.2015	1.0565	1.058	0.992	1.144	1.1195	1.198	1.199	0.842	0.954	1.148	1.0795	1.117	1.0415	1.0505	0.942	0.988	1.13	1.0225	1.202	0.843	1.031	1.1095	0.9575	0.9455	0.895	0.919	1.0585	0.975		0.0629325	0.0544472	0.0155563	0.0240416	0.00919239
P51884	Lumican	1.0905	1.14	1.0455	1.065	1.115	0.765	1.113	1.0365	0.9715	1.201	0.952	1.012	1.105	0.884	0.906	1.0215	1.026	0.957	1.0855	1.164	1.1075	1.113	1.0665	0.984	0.9985	0.9445	1.0655	1.1715	1.0745	1.0975	0.9725	1.003	0.9835	1.052	0.9605	1.005	1.186	1.178	1.044	1.172	0.9435	0.9395		0.000707107	0.0296985	0.0346482	0.0579828	0.00141421
P54108	Cysteine-rich secretory protein 3	0.8875	1.2315	0.8295	0.6595	1.1165				0.9005		1.185	0.997	1.0305	1.351	1.279	0.8115	0.8285	1.626	1.15	1.2465	0.8695	1.0855	0.826	1.655	0.741	0.8145	1.573	0.9155	1.5645	1.0295	1.1505	0.994	1.1675	0.8855	0.985	0.943	1.075	1.1355	0.551	0.962	1.357	1.038		0.108187	0.0148492	0.0629325	0.0954594	0.185969
P55056	Apolipoprotein C-IV	0.824	1.313	1.253	1.0295	1.5685	0.6435	1.3405	1.012	2.1995	0.6205	1.134	1.002	0.986	1.568	1.227	0.862	1.372	0.9215	1.108	1.1145	1.147	1.318	1.219	0.7975	1.4995	1.3725	0.4815	1.3675	0.981	0.9185	1.115	0.799	1.207	1.289	1.0315	1.4775	0.8215	1.0655	1.266	0.8705	0.849	1.077		0.059397	0.0721249	0.101823	0.0289914	0.0431335
P60709	Actin, cytoplasmic 1	0.6855	0.543	0.434	0.8915	0.418	0.697	0.633	0.5835	0.6865	0.6095	0.692	2.603	0.91	0.9035	2.0585	3.0265	1.09	1.107	0.8855	1.429	1.402	1.3035	0.987	1.388	1.0225	0.585	1.403	0.6855	1.203	1.616	0.689	1.042	1.2085	0.5665	1.087	0.6285	1.1025	0.6425	0.671	1.1155	1.143	0.988		0.0190919	0.0735391	0.0452548	0.0968736	0.0155563
P61254	60S ribosomal protein L26	0.8535	0.802	1.168		0.863				1.096		1.278	0.827	0.787	0.7645	0.822		1.26	0.983	1.0515	0.907		0.8705	0.8875		1.112	1.11		0.9685	0.7395	1.0535	0.766			0.976		0.9015	1.167	0.9305	0.72	1.0135	1.0205	0.9925		0.0388909	0.0141421	0.0424264		0.0707107
P61626	Lysozyme C	0.933	0.621	1.1635	0.8045	0.805	1.311	0.892	0.955	0.8405	1.1065	0.9945	0.7995	0.5815	1.243	1.1595	1.05	0.9655	1.0225	1.5185	1.387	1.0475	0.814	0.8565	0.8045	0.971	1.043	1.1655	0.963	1.352	1.2655	0.765	1.715	0.98	0.754	0.91	1.3905	1.793	1.1545	0.7765	1.1605	1.018	0.9675		0.0240416	0.0183848	0.0912168	0.000707107	0.182434
P61769	Beta-2-microglobulin	0.8935	0.892	1.1415	0.9195	1.17	0.98	1.0695	0.7695	0.983	0.974	1.4165	1.0145	0.955	1.007	0.8285	0.9605	1.014	0.965	0.9665	0.872	0.971	0.977	1.0275	0.926	0.9155	1.194	0.744	0.925	0.9095	0.9995	1.0715	1.981	0.8395	0.979	1.068	1.0505	1.1485	1.344	0.841	0.925	1.115	1.1185		0.0219203	0.0622254	0.0148492	0.0784889	0.442649
P62328	Thymosin beta-4	0.43	0.4155	0.473	0.525	0.6735	0.501	0.4365	0.2695	0.3315	0.35	0.414	2.76	1.5525	0.853	2.1865	4.006	1.356	1.01	0.956	1.3075	1.677	1.138	1.046	1.4805	1.1245	0.664	0.993	0.6135	1.543	2.305	0.6065	0.918	0.948	0.671	0.9645	0.6805	0.8705	0.892	0.7325	1.164	1.5325	1.0975		0.0452548	0.0346482	0.00565685	0.0268701	0.101116
P63267	Actin, gamma-enteric smooth muscle	0.955	0.7745	0.609	0.724	1.0135							1.942	0.967	0.932		3.072	1.051	1.0475	0.8665	1.357	1.4655			1.1845		0.6635	1.185		1.234	1.9415	0.698	0.924	0.9725		1.1615	0.5585	0.9505	0.986		1.128	1.209			0.100409	0.19304	0.0268701	0.0834386	0.0968736
P67936	Tropomyosin alpha-4 chain	0.628	0.597	0.427	0.699	0.446				0.301		0.406	2.248	0.8855	0.8775	2.1295	3.4445	1.1575	1.1145	0.906	1.439	1.384	1.258	1.1035	1.6535	0.954	0.627	1.244	0.6715	1.1	2.4025	0.7635	0.8715	1.1475	0.578	0.9085	0.6795	0.9195	0.64	0.7155	1.122	1.097	0.992		0.0254558	0.0141421	0.0325269	0.019799	0.113137
P68871	Hemoglobin subunit beta	0.6135	0.5345	0.6145	0.9485	0.5055	0.5025	0.7365	0.4975	0.7325	0.924	0.6555	1.175	0.9195	1.6635	1.021	1.119	0.9535	1.127	1.4275	1.0805	1.168	1.215	1.059	1.2	0.795	1.1105	0.832	1.004	0.7725	0.929	1.138	0.7295	0.777	0.957	1.0375	1.6525	0.945	0.792	0.91	0.89	1.0045	2.0815		0.00919239	0.00212132	0.0346482	0.00212132	0.0106066
P69905	Hemoglobin subunit alpha	0.61	0.522	0.599	0.9205	0.6345	0.6215	0.8175	0.5645	0.6105	0.976	0.534	1.2475	0.924	1.4195	1.1715	1.075	1.014	1.186	1.3165	1.1075	1.1945	1.3505	1.2505	1.2035	0.9055	0.963	0.812	1.1215	0.7495	1.0185	1.1475	0.6785	0.7035	1.0105	1.005	1.8055	1.053	0.825	0.9725	0.9915	0.9905	3.2195		0.00707107	0.0296985	0.0282843	0.0403051	0.0289914
P80108	Phosphatidylinositol-glycan-specific phospholipase D	1.1015	0.946	1.007	0.809	1.2975	0.711	1.055	0.7455	1.1495	0.9	1.01	1.244	1.3275	1.2395	0.8905	0.964	1.0165	1.319	1.3045	1.1575	1.0785	1.2355	1.0845	0.8515	1.0645	1.1985	0.9275	0.911	1.13	0.9915	1.1155	1.014	1.0845	0.9475	1.171	1.0545	1.05	1.214	1.081	1.237	1.027	1.1685		0.00777817	0.019799	0.0367696	0.0113137	0.0770746
P81605	Dermcidin	1.718	0.905		0.689	1.798				0.942		0.993	1.452	1.285		1.1285	0.7655	1.011	1.276	0.98	1.2745	1.6675	1.2155	1.842		1.205			0.7515	0.8495	0.912	1.206	0.7125		0.9705		1.3675	1.1385	1.036	0.9395	2.085		0.8445		0.995606	0.0905097		0.142836	0.810344
P98160	Basement membrane-specific heparan sulfate proteoglycan core protein	1.3615	1.295	1.0935			0.742	0.821	0.9295		0.8405		1.1935		0.9525			0.7985	1.009	1.249	0.946		1.3025	0.701			0.9435		0.9175	1.19	1.6975	1.1705					0.8595	1.0995				0.8735	0.8315		0.118087	0.18809	0.0120208
Q03591	Complement factor H-related protein 1	1.162	0.412	1.2725	1.1755	1.3605	1.558	1.0215	1.264	1.0955	1.3185	0.557	0.8985	1.011	1.372		0.7195	0.872	0.8935	1.2205	1.3255	0.8505	1.2155	1.4805	0.214		0.7365	1.575	1.675	1.194	0.805	1.167	0.958	1.193		1.0545	1.1	1.3	0.8265		1.299	1.0515	1.4545		0.019799	0.0494975	0.0813173	0.0417193	0.000707107
Q04756	Hepatocyte growth factor activator	1.1665	1.1895	0.9325	0.9615	1.2095	0.7565	1.077	0.972	1.379	1.0045	1.164	1.16	1.028	1.1625	1.075	1.1275	1.0155	1.1905	1.188	1.2405	1.079	1.2315	1.0565	1.2235	1.0775	1.065	0.927	0.9755	1.0805	1.0705	1.1255	1.0805	1.0135	0.998	1.0605	1.138	1.2195	1.126	1.1875	1.332	1.1225	0.7225		0.0643467	0.126572	0.053033	0.0572756	0.0813173
Q06033	Inter-alpha-trypsin inhibitor heavy chain H3	0.789	1.6405	1.0235	0.7965	0.923	1.4675	0.904	0.7135	0.745	1.159	1.021	0.8965	1.4315	0.9525	1.0505	0.6315	0.785	0.796	0.9215	0.7805	0.8385	1.028	0.736	1.012	0.833	1.1015	1.1805	0.8965	1.14	1.164	1.146	1.234	1.078	0.898	0.7005	1.018	1.3145	1.491	1.1675	0.9805	1.118	1.0075		0.00989949	0.0176777	0.00212132	0.00494975	0.0141421
Q08380	Galectin-3-binding protein	1.002	0.714	1.4505	0.838	0.8365	1.228	1.112	1.1695	0.7965	0.7615	0.739	1.6715	1.282	0.563	0.8985	1.062	1.1435	0.923	1.528	0.877	0.804	1.2535	1.012	0.959	1.012	1.409	0.7885	1.337	1.3995	0.986	0.8545	0.742	1.336	1.261	1.5015	0.9635	1.08	0.9405	0.771	1.128	0.833	0.849		0.00424264	0.0113137	0.0318198	0.059397	0.0445477
Q12805	EGF-containing fibulin-like extracellular matrix protein 1	0.981	0.925	0.9875	1.229	1.029	1.3715	1.032	1.0725	0.9385	0.972	1.1505	1.024	1.0065	1.0985	1.149	1.2555	0.9655	1.036	1.0865	1.183	1.1225	1.0985	0.93	1.0625	1.1415	1.0165	1.034	1.056	0.909	1.096	1.0355	1.2645	1	0.9415	0.997	0.996	1.2745	1.1665	1.182	1.0995	0.8285	1.228		0.00848528	0.0113137	0.092631	0.123037	0.0212132
Q13103	Secreted phosphoprotein 24	1.295	1.3415	1.133	1.199	0.886	0.6145	0.966	0.9545		1.208		1.0015	1.1815	0.8865	1.2675	1.1645	1.351	1.3865	1.464	0.909	1.3065	1.081	0.911	1.449	1.2	0.808	1.4065	1.082	0.7365	0.957	1.221	1.138	1.0455	1.091	1.3285	1.042	0.863	1.0015	1.48	1.0075	0.77	0.8135		0.154149	0.000707107	0.00565685	0.0933381	0.140007
Q13790	Apolipoprotein F	0.775	1.1465	1.048	0.935	0.9935	1.9475	1.067	1.1055	1.4455	0.9635	1.2135	0.764	0.9335	1.084	1.072	0.6675	1.1095	1.096	0.8655	0.8045	1.0095	0.958	0.9695	1.1885	1.054	0.8785	1.2225	1.2665	1.02	1.0885	1.112	1.049	0.92	0.812	0.857	1.0715	1.031	0.992	1.11	0.9055	0.8625	1.2165		0.00707107	0.313248	0.0763675	0.0212132	0.0643467
Q14166	Tubulin--tyrosine ligase-like protein 12				0.409					0.484		0.6205				1.09	0.907	1.8345	1.263	1.629	1.5545	1.4695	0.6955	1.1035	1.752	0.952		0.4485	0.6775		1.1105	0.942	0.3805	1.1475	0.657	1.667	0.722	1.1745		1.028			0.825					0.0169706
Q14515	SPARC-like protein 1				0.573	0.7375	0.506	0.5085	0.665	0.598	0.6735	0.68		0.635		1.152	0.476	0.688	0.693	0.7955	1.0675	0.5995	0.9615	0.826	0.717	1.112		0.803	1.1245		0.869	0.8485	0.6785	0.743	1.039	0.731	0.6635	1.0345	0.771	1.052	0.625		1.0235					0.0961665	0.201525
Q14520	Hyaluronan-binding protein 2	0.894	0.872	1.1575	1.034	1.019	1.1045	1.235	0.956	1.072	1.049	1.1285	1.0575	1.099	1.042	0.9645	0.997	1.075	1.036	1.0465	0.9855	1.108	1.0235	1.0465	0.9885	1.077	1.1615	0.9465	1.207	0.84	0.9905	1.098	1.171	0.9565	1.053	1.1535	0.9865	1.102	0.9375	1.0705	1.0635	1.118	1.003		0.00424264	0.0424264	0.0346482	0.0113137	0.00989949
Q14624	Inter-alpha-trypsin inhibitor heavy chain H4	0.975	0.9375	1.0195	1.215	0.772	0.7425	0.889	0.9945	1.0125	0.811	1.187	0.9405	0.8795	1.029	1.015	0.9335	1.0225	0.833	0.923	0.889	1.0545	1.089	1.1895	1.1005	0.951	0.9845	1.1085	1.2295	1.0015	1.127	1.046	1.143	1.1085	1.214	0.8255	1.113	1.33	0.921	1.214	0.8075	1.478	1.253		0.0608112	0.0855599	0.0219203	0.00707107	0.121622
Q14624-2	Isoform 2 of Inter-alpha-trypsin inhibitor heavy chain H4	1.2125	1.6425	1.3885	1.3055	1.78	1.43	1.673	1.3975	1.316	2.234	1.396	1.0925	1.662	1.7835	1.553	1.3045	1.303	1.695	1.3665	1.374	1.352	1.571	1.6675	1.3285	1.282	1.603	0.884	1.0165	1.0285	1.4545	1.6745	1.462	1.16	1.4095	1.281	1.6245	1.866	1.618	1.7415	1.396	1.4445	1.4625		0.1393	0.292035	0.408001	0.398101	0.507703
Q15113	Procollagen C-endopeptidase enhancer 1	1.006	1.1235	0.72	1.139		0.6665	1.033	0.764	1.0305	1.1595	1.559	1.0695		0.7345	1.0995	1.1265	1.0045	1.0505	0.85	1.2085	1.083	0.971	0.9235	1.0385	0.932	0.707	0.965	1.079	0.8635	0.952	1.1055	1.1595	1.053	0.7795	1.006	0.9805	1.05		0.964		0.657	1.0415		0.039598	0.0304056	0.0367696	0.0480833
Q15393	Splicing factor 3B subunit 3	1.2955	1.224	0.982		1.453				1.127		1.515	1.5465	1.405	1.159			1.7155	1.3225	1.5505	1.7885				1.6235		1.204	1.024		1.031	1.0605	1.265		1.854		1.8155	1.4205	1.465	1.343		1.922	1.1105			0.092631	0.0947523	0.0509117		0.0537401
Q15485	Ficolin-2	0.9935	0.766	1.4655	0.9565	0.8295	1.4175	0.93	1.0055	0.651	1.179	1.082	0.9155	0.696	0.984	1.022	1.3635	1.203	0.967	0.716	0.6835	0.9965	1.224	1.124	0.878	1.016	1.18	0.887	1.2205	0.837	1.0025	1.1615	0.7915	0.725	1.193	1.1605	1.151	0.71	0.868	1.026	0.88	0.9345	1.3465		0.00636396	0.0339411	0.0714178	0.0459619	0.0417193
Q15582	Transforming growth factor-beta-induced protein ig-h3	0.9595	1.281	1.093	1.0655	1.138	0.7115	0.924	0.9145	1.076	0.897	1.05	1.174	0.9755	1.136	0.9175	0.888	1.1785	0.8265	0.8505	0.911	0.816	1.036	1.018		0.7395	0.9915		1.0775	1.2065	0.778	1.982	1.022		0.9105		0.8175	1.213	1.063	0.7255	1.146	1.012	0.9365		0.0374767	0.0169706	0.0806102	0.0586899	0.0438406
Q15848	Adiponectin			0.951	0.6895	1.089	0.409	0.437	0.7565	0.7965	0.523	0.8685		1.0725	1.2335	1.2625	0.758	0.9265	0.994	0.9025	0.9145	1.0635	1.359	0.861	1.407	1.154	1.0095	1.232	1.091		0.919	0.9565	0.9335	0.736	0.903	1.14	1.0855	0.784	1.204	0.8225	0.8805	1.069	1.122				0.11738	0.0360624	0.0155563
Q16610	Extracellular matrix protein 1	1.2175	1.004	1.0575	1.1525	1.106	1.218	1.0125	1.0215	1.1685	0.9535	1.1815	1.545	1.0495	1.3345	1.1075	1.5545	1.1615	1.249	1.139	1.4035	1.1155	1.037	0.936	0.9595	1.1235	1.245	0.853	1.0515	0.9285	1.0645	1.066	1.1015	0.9335	0.919	1.327	1.171	1.203	1.0115	1.2205	1.005	1.019	0.997		0.0586899	0.124451	0.0968736	0.0756604	0.046669
Q16777	Histone H2A type 2-C	1.081	1.447	0.684	0.871	1.0145							1.4695	0.851	0.629	0.866	0.834	0.869	1.066	0.9585	1.0595	0.737			0.646	0.83	0.6625	0.7335		0.8365	0.777	0.955	0.8875	0.8375	0.9165	0.987	0.812	0.8745	0.9575	0.9765	0.875	0.713			0.2885	0.0282843	0.219203	0.138593	0.234052
Q5BKT4	Dol-P-Glc:Glc(2)Man(9)GlcNAc(2)-PP-Dol alpha-1,2-glucosyltransferase	1.069	0.765	0.8975	1.4915	1.6455				0.888		0.719	1.162	1.1865	0.777	0.913	0.754					0.8365				0.967	1.275			0.456			1.314		1.302				1.0885	1.0395	0.818	0.8465			0.0113137	0.241831	0.0360624	0.270822	0.228395
Q6UXB8	Peptidase inhibitor 16	1.17	1.233	0.849	0.798	1.096	1.178	1.2865	0.9555	1.033	1.1815	1.073	1.17	0.8195	1.105	1.3185	1.048	0.985	1.077	1.188	1.3525	1.1395	0.836	1.021	1.0255	1.1105	0.8045	1.132	1.183	1.2945	1.2495	1.202	0.825	1.009	1.0325	0.9175	1.1915	1.2545	1.1895	1.028	1.023	0.8075	1.07		0.0678823	0.0254558	0.0480833	0.142836	0.0155563
Q6UY14	ADAMTS-like protein 4					1.3435	0.951	1.1455	1.5125	0.839	0.7615	0.82		1.205				0.8625	0.704				1.224	0.742	0.686			0.9115	1.056			0.9015		0.8005		0.8375	0.7985		1.223		1.5		0.8825						0.0629325
Q8NB25	Protein FAM184A			1.1565		1.011								1.057	0.84	0.931		0.9845	1.1375				1.0485	0.9385	0.7855	0.6715	0.9725	0.899	1.061			1.1535		1.2005	1.17	0.906	0.837		1.1555	1.0385	1.1785	0.9925	0.8395				0.0473762		0.00989949
Q8WZ42	Titin	1.6735	0.6705	0.761	0.787		0.3055	0.894	1.0885	0.525	1.1705	0.753	1.244		0.7265	0.6815	0.9025	0.748	0.6145	0.9475	1.1735	0.8615	3.7905	0.9065		2.0925	1		0.4235	0.7705	1.238	1.0455	0.404		0.5315		1.0835	0.7685		0.7525		0.7265	1.907		0.0275772	0.0657609	0.0183848	0.110309
Q92835	Phosphatidylinositol 3,4,5-trisphosphate 5-phosphatase 1			0.5495	1.3535	0.9455								1.2615	0.6285	1.344	1.097	1.188	1.028	1.255	1.272	1.057				1.7975	1.006				0.8845	1.386	0.886		0.7385		1.3245	1.0995	1.987	0.6885	1.0235	1.04					0.0940452	0.0275772	0.0982878
Q92954-3	Isoform C of Proteoglycan 4	0.937	0.8435	1.563	1.154	0.9465	0.8775	1.305	1.086	1.3975	0.921	0.9185	1.046	0.9245	0.901	1.1775	0.9735	1.1745	0.814	1.0185	0.7835	1.1395	1.225	1.0775	1.0575	1.1965	0.9695	0.8125	1.1505	0.8315	0.8715	0.973	0.878	1.4265	1.183	1.025	0.8655	0.6975	0.7285	0.978	0.781	1.0755	0.9105		0.00848528	0.0431335	0.0834386	0.0325269	0.0162635
Q96IY4	Carboxypeptidase B2	0.9815	1.056	1.141	0.983	0.933	1.238	1.0385	1.012	1.3295	1.1415	1.2945	1.006	0.914	0.9935	0.9545	1.021	1.0835	1.0445	1.06	0.9675	1.053	0.908	0.9135	0.9345	0.8105	1.046	0.98	1.0365	0.8425	0.9875	1.056	0.9645	0.889	0.927	0.8795	1.0755	0.9285	0.934	0.8135	0.9505	1.049	0.904		0.0502046	0.00141421	0.0551543	0.0678823	0.0127279
Q96KN2	Beta-Ala-His dipeptidase	1.038	0.9235	1.007	1.1225	1.1235	0.633	1.1245	0.861	0.9855	0.7805	0.895	1.0145	1.0035	0.7885	1.1935	1.086	1.0645	0.833	1.118	0.834	1.148	1.0535	0.789	1.0585	0.9255	0.9715	0.941	1.2855	0.832	1.008	1.0705	0.962	1.134	1.2185	1.0625	0.919	0.658	0.7855	1.063	0.919	1.0275	0.927		0.0622254	0.00777817	0.046669	0.0190919	0.00353553
Q96PD5	N-acetylmuramoyl-L-alanine amidase	1.04	0.999	0.9785	1.0955	0.947	0.68	0.998	1.0295	1.247	0.987	1.0615	0.923	0.8285	0.9775	0.9545	1.001	1.123	1.148	1.057	1.154	0.943	1.096	0.8895	1.02	0.909	0.911	0.86	1.0385	0.9355	0.8525	1.128	0.8685	1.0055	0.876	1.0545	1.083	0.967	1.1245	1.1055	0.9625	0.706	0.9425		0.0254558	0.0438406	0.0346482	0.00353553	0.0410122
Q9BXR6	Complement factor H-related protein 5	0.975	0.9105	0.8755	1.2375	1.0995	1.2035	0.668	0.796	1.0375	1.3275	0.9035	1.0805	0.899	0.8305		1.4765	1.147	1.1285	1.1625	1.164	1.5105	1.25	1.106	1.139		0.88	1.3715	1.0275	0.89	1.33	1.194	1.545	1.0435		1.091	1.0495	1.1415	1.172		0.998	0.8105	1.0125		0.120208	0.0799031	0.0700036	0.0176777	0.0289914
Q9HC84	Mucin-5B	3.302	3.1	2.448	3	3.342	1.1755	3.7805	2.786	3.383	2.981	3.1005	1.9765	2.3125	2.797	3.0285	2.281	2.2485	3.9065	3.531	3.347	1.841	3.2605	2.383	1.289	3.093	1.5725	2.0925	2.4395	1.9855	2.057	3.34	2.625	2.3665	1.659	3.0065	2.971	3.6405	3.049	2.9755	1.504	1.2335	2.268		1.74373	2.07041	1.31663	1.87666	2.31365
Q9NQ79	Cartilage acidic protein 1	1.2845	1.4945		1.122	1.187				0.7765		0.721	0.8615	1.3545		1.2365	0.8175	0.979	0.7075	1.532	0.7995	0.881	0.9165	0.933	0.894	1.137		1.0965	1.0535	1.148	1.504	1.0045	1.056	0.882	0.89	0.866	0.8715	0.69	0.7875	1.1405	0.817		1.108		0.0473762	0.135057		0.046669	0.124451
Q9NZP8	Complement C1r subcomponent-like protein	0.535	1.0275	1.1075	0.943	1.0015	1.028	0.9625	0.9025	0.974	1.0555	0.9215	1.153	1.068	0.919	0.961	0.8355	1.0085	0.953	1.3875	0.9705	0.8715	0.888	0.8665	0.841	0.9925	0.901	1.048	0.9175	1.0205	1.145	1.0495	1.242	1.29	1.2555	1.145	0.99	1.362	0.999	1.0665	0.963	1.0895	0.88		0.0212132	0.0601041	0.0445477	0.0113137	0.0685894
Q9UBX7-1	Isoform 1 of Kallikrein-11	0.708	0.7315	0.648	0.762	0.752							0.7865	0.7905	0.825	0.717	0.866	0.9485	0.9005	0.8905	0.8575	0.7935				0.7385	0.7765			0.693	1.043	0.9815	0.8475		0.752		0.9555	1.1475	0.755	0.6915	0.807	0.7885			0.0226274	0.0176777	0.128693	0.0141421	0.0480833
Q9UGM5	Fetuin-B	1.21	1.0885	0.9625	1.135	1.083	0.9465	1.046	1.101	1.114	1.3435	0.963	1.223	1.03	0.7855	0.9205	1.0475	1.0355	1.5125	1.061	1.145	1.028	1.154	1.0985	0.851	1.037	0.8475	0.818	1.1175	0.9405	0.988	1.7095	1.142	1.1515	1.148	0.781	0.9475	1.0175	1.073	1.1675	1.0615	0.853	0.899		0.0692965	0.053033	0.0388909	0.0127279	0.0296985
Q9UK55	Protein Z-dependent protease inhibitor	0.9255	1.001	1.149						1.1935		1.2	1.0185		1.127	0.861		1.165	1.1845	1.06	0.6455		1.2315	1.097	0.96	0.8435	0.9735	1.097	1.2085	0.9935	1.0075	1.211		1.178	0.9515	1.173	1.1895	1.1485		1.038		0.999	1.076		0.0318198	0.0438406	0.0509117
Q9ULG6	Cell cycle progression protein 1	0.6215	2.585		1.837	0.8525	0.5165	0.771	0.7195		0.7475		0.9455	1.0335		1.0375	0.6765	1.446	1.0905			0.706			1.943	0.836		0.743		0.7		0.5575	0.7735	1.7035	1.1295	1.133	1.036		1.585	0.913	0.5895				0.0869741	0.0480833		0.0240416	0.0869741
Q9Y490	Talin-1	1.21	1.114	0.4345	0.8995								0.86		0.9205		3.9365	0.951	0.9095	1.1245	1.452	1.3285	1.1445	1.062	1.2385		0.632	1.069	0.77	1.519	1.887	0.8285	0.965	0.933		0.9135	0.768	1.029				1.3305	0.737		0.151321	0.039598	0.122329	0.0176777
Q9Y6R7	IgGFc-binding protein	1.1515	1.1675	0.9825	1.2815	0.987	0.8305	1.2265	0.7905	1.179	1.3685	1.602	1.3855	1.1085	0.9585	1.1025	1.22	1.211	0.896	0.7945	1.4205	1.049	1.8655	0.8825	1.16	0.825	1.032	0.962	1.12	0.9285	1.163	1.194	1.385	0.9565	0.965	1.278	0.8125	1.166	1.5155	0.9855	1.355	1.147	0.906		0.00212132	0.0176777	0.0318198	0.156271	0.0565685
[truncated: 85 more columns]
